# Supplementary material for: 3-{[5-(4-Bromo­phen­yl)imidazo[2,1-b][1,3,4]thia­diazol-2-yl]meth­yl}-1,2-benzoxazole
Source: Acta Crystallogr Sect E Struct Rep Online. 2010 Dec 18;67(Pt 1):o154. doi: 10.1107/S1600536810052232 (PMC3050133; doi:10.1107/S1600536810052232)
Supplement: Supplementary file 1 [file e-67-0o154-sup1.cif]

##############################################################################
###                                                                        ###
###        Electronic paper (Acta Crystallographica Section E)             ###
###                                                                        ###
##############################################################################
#                                                                            #
# This CIF contains the data in a paper accepted for publication in Acta     #
# Crystallographica Section E. It conforms to the requirements of Notes      #
# for Authors for Section E, and has been peer reviewed under the auspices   #
# of the IUCr Commission on Journals.                                        #
#                                                                            #
# Full details of the Crystallographic Information File format               #
# are given in the paper "The Crystallographic Information File (CIF):       #
# a New Standard Archive File for Crystallography" by S. R. Hall, F. H.      #
# Allen and I. D. Brown [Acta Cryst. (1991), A47, 655-685].                  #
#                                                                            #
# The current version of the core CIF dictionary is obtainable from          #
# ftp://ftp.iucr.org/pub/cif_core.dic. The current version number is 2.4.    #
#                                                                            #
# Software is freely available for graphical display of the structure(s) in  #
# this CIF.  For information consult the CIF home page http://www.iucr.org/  #
# cif/home.html                                                              #
#                                                                            #
# This file may be used for bona fide research purposes within the           #
# scientific community so long as proper attribution is given to the journal # 
# article from which it was obtained.                                        #
#                                                                            #
##############################################################################
                                             
data_global
_audit_creation_method     'PLATON  option'
_journal_date_recd_electronic     2010-11-15
_journal_date_accepted     2010-12-13
_journal_name_full     'Acta Crystallographica, Section E'
_journal_year     2011
_journal_volume     67
_journal_issue      1
_journal_page_first     o154
_journal_page_last     o154
_journal_paper_category     QO
_journal_coeditor_code     PV2359
_publ_contact_author_name
;
 'Noor Shahina Begum'
;
_publ_contact_author_address
;
 Department of Studies in Chemistry
 Bangalore University
 Bangalore,560001
 India
;
_publ_contact_author_email     noorsb@rediffmail.com
_publ_contact_author_fax     '(91) 80 2296 1331'
_publ_contact_author_phone     '(91) 80 2296 1344'
_publ_section_title
;\
3-{[5-(4-Bromophenyl)imidazo[2,1-<i>b</i>][1,3,4]thiadiazol-2-yl]methyl}-1,2-\
benzoxazole
;
loop_
    _publ_author_name
    _publ_author_address
    'Afshan Banu'
;
 Department of Studies in Chemistry,
 Bangalore University,
 Bangalore 560 001
 India
;
    'Mohamed Ziaulla'
;
 Department of Studies in Chemistry,
 Bangalore University,
 Bangalore 560 001
 India
;
    'Noor Shahina Begum'
;
 Department of Studies in Chemistry,
 Bangalore University,
 Bangalore 560 001
 India
;
    'Ravi S. Lamani'
;
 Department of Chemistry,
 Karnatak University,
 Dharwad 580 003,
 India
;
    'I. M. Khazi'
;
Department of Chemistry,
Karnatak University,
Dharwad 580 003,
India
;
data_I
_chemical_name_systematic
;
3-{[5-(4-Bromophenyl)imidazo[2,1-<i>b</i>][1,3,4]thiadiazol-2-yl]methyl}-
1,2-benzoxazole
;
_chemical_name_common     ?
_chemical_formula_moiety     'C18 H11 Br N4 O S'
_chemical_formula_sum     'C18 H11 Br N4 O S'
_chemical_formula_structural     ?
_chemical_formula_iupac     'C18 H11 Br N4 O S'
_chemical_formula_weight     411.28
_chemical_melting_point     ?
_symmetry_cell_setting     monoclinic
_symmetry_space_group_name_H-M     'C 2/c'
_symmetry_space_group_name_Hall     '-C 2yc'
loop_
    _symmetry_equiv_pos_site_id
    _symmetry_equiv_pos_as_xyz
    1 x,y,z
    2 -x,y,-z+1/2
    3 x+1/2,y+1/2,z
    4 -x+1/2,y+1/2,-z+1/2
    5 -x,-y,-z
    6 x,-y,z-1/2
    7 -x+1/2,-y+1/2,-z
    8 x+1/2,-y+1/2,z-1/2
_cell_length_a     38.985(17)
_cell_length_b     5.764(3)
_cell_length_c     14.925(6)
_cell_angle_alpha     90.00
_cell_angle_beta     109.191(13)
_cell_angle_gamma     90.00
_cell_volume     3167(2)
_cell_formula_units_Z     8
_cell_measurement_reflns_used     3432
_cell_measurement_theta_min     2.21
_cell_measurement_theta_max     27.00
_cell_measurement_temperature     423(2)
_cell_special_details
;
;
_exptl_crystal_description     'block'
_exptl_crystal_colour     'yellow'
_exptl_crystal_size_max     0.18
_exptl_crystal_size_mid     0.16
_exptl_crystal_size_min     0.16
_exptl_crystal_size_rad     ?
_exptl_crystal_density_diffrn     1.725
_exptl_crystal_density_meas     ?
_exptl_crystal_density_method     'Not measured'
_exptl_crystal_F_000     1648
_exptl_absorpt_coefficient_mu     2.742
_exptl_absorpt_correction_type     multi-scan
_exptl_absorpt_process_details     '(SADABS; Bruker, 1998)'
_exptl_absorpt_correction_T_min     0.6381
_exptl_absorpt_correction_T_max     0.6681
_exptl_special_details
;
The compound was synthesized by following the procedure given in Lamani <i>et
al.</i>, (2009)
;
_diffrn_ambient_temperature     423(2)
_diffrn_radiation_type     MoK\a
_diffrn_radiation_wavelength     0.71073
_diffrn_radiation_source     'Enhance (Mo) X-ray Source'
_diffrn_radiation_monochromator     graphite
_diffrn_measurement_device_type     'Bruker SMART APEX CCD detector'
_diffrn_measurement_method     '\w scans'
_diffrn_reflns_number     8879
_diffrn_reflns_av_R_equivalents     0.0812
_diffrn_reflns_av_sigmaI/netI     0.0815
_diffrn_reflns_theta_min     2.21
_diffrn_reflns_theta_max     27.00
_diffrn_reflns_theta_full     27.00
_diffrn_measured_fraction_theta_max     0.992
_diffrn_measured_fraction_theta_full     0.992
_diffrn_reflns_limit_h_min     -44
_diffrn_reflns_limit_h_max     49
_diffrn_reflns_limit_k_min     -7
_diffrn_reflns_limit_k_max     7
_diffrn_reflns_limit_l_min     -16
_diffrn_reflns_limit_l_max     19
_refine_special_details
;
Refinement of <i>F</i>^2^ against ALL reflections. The weighted <i>R</i>-factor
<i>wR</i> and goodness of fit <i>S</i> are based on <i>F</i>^2^, conventional
<i>R</i>-factors <i>R</i> are based on <i>F</i>, with <i>F</i> set to zero for
negative <i>F</i>^2^. The threshold expression of <i>F</i>^2^ >
\s(<i>F</i>^2^) is used only for calculating <i>R</i>-factors(gt) <i>etc</i>.
and is not relevant to the choice of reflections for refinement.
<i>R</i>-factors based on <i>F</i>^2^ are statistically about twice as large
as those based on <i>F</i>, and <i>R</i>- factors based on ALL data will be
even larger.
;
_reflns_number_total     3432
_reflns_number_gt     2534
_reflns_threshold_expression     I>2\s(I)
_refine_ls_structure_factor_coef     Fsqd
_refine_ls_matrix_type     full
_refine_ls_R_factor_all     0.0760
_refine_ls_R_factor_gt     0.0521
_refine_ls_wR_factor_gt     0.1280
_refine_ls_wR_factor_ref     0.1418
_refine_ls_goodness_of_fit_ref     1.019
_refine_ls_restrained_S_all     1.019
_refine_ls_number_reflns     3432
_refine_ls_number_parameters     226
_refine_ls_number_restraints     0
_refine_ls_hydrogen_treatment     constr
_refine_ls_weighting_scheme     calc
_refine_ls_weighting_details
                 'calc w=1/[\s^2^(Fo^2^)+(0.0787P)^2^] where P=(Fo^2^+2Fc^2^)/3'
_atom_sites_solution_hydrogens     geom
_atom_sites_solution_primary     direct
_atom_sites_solution_secondary     difmap
_refine_ls_shift/su_max     0.000
_refine_ls_shift/su_mean     0.000
_refine_diff_density_max     1.102
_refine_diff_density_min     -1.017
_refine_ls_extinction_method     none
_refine_ls_extinction_coef     ?
loop_
    _atom_type_symbol
    _atom_type_description
    _atom_type_scat_dispersion_real
    _atom_type_scat_dispersion_imag
    _atom_type_scat_source
    'C' 'C' 0.0033 0.0016
                         'International Tables Vol C Tables 4.2.6.8 and 6.1.1.4'
    'H' 'H' 0.0000 0.0000
                         'International Tables Vol C Tables 4.2.6.8 and 6.1.1.4'
    'Br' 'Br' -0.2901 2.4595
                         'International Tables Vol C Tables 4.2.6.8 and 6.1.1.4'
    'N' 'N' 0.0061 0.0033
                         'International Tables Vol C Tables 4.2.6.8 and 6.1.1.4'
    'O' 'O' 0.0106 0.0060
                         'International Tables Vol C Tables 4.2.6.8 and 6.1.1.4'
    'S' 'S' 0.1246 0.1234
                         'International Tables Vol C Tables 4.2.6.8 and 6.1.1.4'
_computing_data_collection     'SMART (Bruker, 1998)'
_computing_cell_refinement     'SAINT-Plus (Bruker, 1998)'
_computing_data_reduction     'SAINT-Plus (Bruker, 1998)'
_computing_structure_solution     'SHELXS97 (Sheldrick, 2008)'
_computing_structure_refinement     'SHELXL97 (Sheldrick, 2008)'
_computing_molecular_graphics
             'ORTEP-3 (Farrugia, 1997) and CAMERON (Watkin <i>et al.</i>, 1996)'
_computing_publication_material     'WinGX (Farrugia, 1999)'
loop_
    _atom_site_type_symbol
    _atom_site_label
    _atom_site_fract_x
    _atom_site_fract_y
    _atom_site_fract_z
    _atom_site_U_iso_or_equiv
    _atom_site_adp_type
    _atom_site_calc_flag
    _atom_site_refinement_flags
    _atom_site_occupancy
    _atom_site_disorder_assembly
    _atom_site_disorder_group
    C C1 0.14779(11) 0.5054(7) 0.4239(3) 0.0178(8) Uani d . 1 . .
    H H1 0.1636 0.3813 0.4453 0.021 Uiso calc R 1 . .
    C C2 0.11246(11) 0.4910(8) 0.4268(3) 0.0213(9) Uani d . 1 . .
    H H2 0.1048 0.3593 0.4507 0.026 Uiso calc R 1 . .
    C C3 0.08923(11) 0.6744(7) 0.3938(3) 0.0193(9) Uani d . 1 . .
    C C4 0.10031(12) 0.8734(7) 0.3593(3) 0.0222(9) Uani d . 1 . .
    H H4 0.0844 0.9972 0.3382 0.027 Uiso calc R 1 . .
    C C5 0.13517(11) 0.8857(7) 0.3567(3) 0.0200(9) Uani d . 1 . .
    H H5 0.1426 1.0183 0.3327 0.024 Uiso calc R 1 . .
    C C6 0.15970(11) 0.7034(7) 0.3892(3) 0.0163(8) Uani d . 1 . .
    C C7 0.19675(11) 0.7159(7) 0.3855(3) 0.0165(8) Uani d . 1 . .
    C C8 0.21618(11) 0.9130(7) 0.3817(3) 0.0175(8) Uani d . 1 . .
    H H8 0.2091 1.0667 0.3831 0.021 Uiso calc R 1 . .
    C C9 0.24700(11) 0.5928(7) 0.3759(3) 0.0166(8) Uani d . 1 . .
    C C10 0.30080(11) 0.7731(7) 0.3592(3) 0.0178(8) Uani d . 1 . .
    C C11 0.33397(10) 0.8402(7) 0.3361(3) 0.0168(8) Uani d . 1 . .
    H H11A 0.3421 0.9897 0.3651 0.020 Uiso calc R 1 . .
    H H11B 0.3269 0.8616 0.2679 0.020 Uiso calc R 1 . .
    C C12 0.36595(11) 0.6779(7) 0.3653(3) 0.0178(8) Uani d . 1 . .
    C C13 0.40073(11) 0.7153(7) 0.3545(3) 0.0162(8) Uani d . 1 . .
    C C14 0.41996(11) 0.5140(7) 0.3897(3) 0.0187(9) Uani d . 1 . .
    C C15 0.45543(11) 0.4746(8) 0.3946(3) 0.0212(9) Uani d . 1 . .
    H H15 0.4677 0.3387 0.4197 0.025 Uiso calc R 1 . .
    C C16 0.47149(12) 0.6516(8) 0.3594(3) 0.0236(9) Uani d . 1 . .
    H H16 0.4953 0.6341 0.3602 0.028 Uiso calc R 1 . .
    C C17 0.45273(11) 0.8557(8) 0.3228(3) 0.0216(9) Uani d . 1 . .
    H H17 0.4643 0.9701 0.2994 0.026 Uiso calc R 1 . .
    C C18 0.41745(12) 0.8920(8) 0.3207(3) 0.0207(9) Uani d . 1 . .
    H H18 0.4053 1.0295 0.2974 0.025 Uiso calc R 1 . .
    Br Br1 0.040967(11) 0.65163(8) 0.39690(3) 0.02724(18) Uani d . 1 . .
    N N1 0.21625(9) 0.5149(6) 0.3825(2) 0.0171(7) Uani d . 1 . .
    N N2 0.24852(9) 0.8310(6) 0.3753(2) 0.0172(7) Uani d . 1 . .
    N N3 0.27848(9) 0.9330(6) 0.3650(2) 0.0198(7) Uani d . 1 . .
    N N4 0.36389(9) 0.4744(6) 0.4012(2) 0.0210(8) Uani d . 1 . .
    O O1 0.39822(8) 0.3642(5) 0.4181(2) 0.0221(7) Uani d . 1 . .
    S S1 0.28738(3) 0.48552(18) 0.36718(7) 0.0188(2) Uani d . 1 . .
loop_
    _atom_site_aniso_label
    _atom_site_aniso_U_11
    _atom_site_aniso_U_22
    _atom_site_aniso_U_33
    _atom_site_aniso_U_12
    _atom_site_aniso_U_13
    _atom_site_aniso_U_23
    C1 0.0170(19) 0.009(2) 0.027(2) 0.0004(16) 0.0056(16) 0.0014(15)
    C2 0.022(2) 0.019(2) 0.024(2) -0.0042(18) 0.0089(17) 0.0014(17)
    C3 0.0144(19) 0.022(2) 0.0217(19) -0.0019(17) 0.0057(16) -0.0048(16)
    C4 0.022(2) 0.016(2) 0.027(2) 0.0043(18) 0.0051(18) -0.0010(16)
    C5 0.020(2) 0.015(2) 0.027(2) -0.0028(17) 0.0088(17) -0.0008(16)
    C6 0.0138(19) 0.015(2) 0.0197(19) 0.0023(16) 0.0050(15) -0.0014(15)
    C7 0.0150(19) 0.015(2) 0.0200(19) -0.0008(16) 0.0056(16) 0.0012(15)
    C8 0.0155(19) 0.013(2) 0.025(2) 0.0029(16) 0.0085(17) -0.0007(15)
    C9 0.017(2) 0.012(2) 0.0201(19) -0.0007(16) 0.0043(16) 0.0005(14)
    C10 0.016(2) 0.013(2) 0.022(2) -0.0030(17) 0.0033(16) 0.0018(16)
    C11 0.0127(19) 0.014(2) 0.024(2) -0.0023(16) 0.0063(16) 0.0041(16)
    C12 0.017(2) 0.011(2) 0.0223(19) -0.0011(16) 0.0028(16) -0.0012(15)
    C13 0.016(2) 0.011(2) 0.0196(19) 0.0012(16) 0.0028(16) 0.0006(14)
    C14 0.018(2) 0.012(2) 0.026(2) 0.0009(16) 0.0072(16) 0.0017(16)
    C15 0.017(2) 0.014(2) 0.030(2) 0.0055(17) 0.0052(17) -0.0019(17)
    C16 0.018(2) 0.025(3) 0.027(2) -0.0016(19) 0.0060(17) -0.0013(18)
    C17 0.019(2) 0.020(2) 0.027(2) -0.0024(18) 0.0091(17) 0.0020(17)
    C18 0.021(2) 0.016(2) 0.024(2) -0.0013(17) 0.0063(17) 0.0019(16)
    Br1 0.0161(2) 0.0308(3) 0.0357(3) -0.00248(19) 0.00975(18) -0.00722(19)
    N1 0.0158(16) 0.0112(18) 0.0244(17) 0.0023(14) 0.0066(14) -0.0005(13)
    N2 0.0159(17) 0.0112(18) 0.0254(17) -0.0007(14) 0.0082(14) -0.0012(13)
    N3 0.0128(16) 0.0151(19) 0.0324(19) -0.0055(14) 0.0089(15) -0.0014(15)
    N4 0.0151(17) 0.018(2) 0.0303(19) 0.0007(15) 0.0085(14) 0.0026(14)
    O1 0.0177(15) 0.0107(15) 0.0403(17) 0.0047(12) 0.0127(13) 0.0085(12)
    S1 0.0156(5) 0.0106(5) 0.0308(5) -0.0009(4) 0.0085(4) -0.0002(4)
_geom_special_details
;
All s.u.'s (except the s.u. in the dihedral angle between two l.s. planes) are
estimated using the full covariance matrix. The cell s.u.'s are taken into
account individually in the estimation of s.u.'s in distances, angles and
torsion angles; correlations between s.u.'s in cell parameters are only used
when they are defined by crystal symmetry. An approximate (isotropic)
treatment of cell s.u.'s is used for estimating s.u.'s involving l.s. planes.
;
loop_
    _geom_bond_atom_site_label_1
    _geom_bond_atom_site_label_2
    _geom_bond_site_symmetry_2
    _geom_bond_distance
    _geom_bond_publ_flag
    C1 C6 . 1.393(6) ?
    C1 C2 . 1.395(6) ?
    C1 H1 . 0.9300 ?
    C2 C3 . 1.374(6) ?
    C2 H2 . 0.9300 ?
    C3 C4 . 1.383(6) ?
    C3 Br1 . 1.902(4) ?
    C4 C5 . 1.374(6) ?
    C4 H4 . 0.9300 ?
    C5 C6 . 1.396(6) ?
    C5 H5 . 0.9300 ?
    C6 C7 . 1.465(5) ?
    C7 C8 . 1.377(6) ?
    C7 N1 . 1.395(5) ?
    C8 N2 . 1.379(5) ?
    C8 H8 . 0.9300 ?
    C9 N1 . 1.314(5) ?
    C9 N2 . 1.374(5) ?
    C9 S1 . 1.736(4) ?
    C10 N3 . 1.290(5) ?
    C10 C11 . 1.495(5) ?
    C10 S1 . 1.754(4) ?
    C11 C12 . 1.504(5) ?
    C11 H11A . 0.9700 ?
    C11 H11B . 0.9700 ?
    C12 N4 . 1.303(5) ?
    C12 C13 . 1.433(6) ?
    C13 C14 . 1.387(5) ?
    C13 C18 . 1.390(6) ?
    C14 O1 . 1.371(5) ?
    C14 C15 . 1.379(6) ?
    C15 C16 . 1.387(6) ?
    C15 H15 . 0.9300 ?
    C16 C17 . 1.398(6) ?
    C16 H16 . 0.9300 ?
    C17 C18 . 1.381(6) ?
    C17 H17 . 0.9300 ?
    C18 H18 . 0.9300 ?
    N2 N3 . 1.360(5) ?
    N4 O1 . 1.427(4) ?
loop_
    _geom_angle_atom_site_label_1
    _geom_angle_atom_site_label_2
    _geom_angle_atom_site_label_3
    _geom_angle_site_symmetry_1
    _geom_angle_site_symmetry_3
    _geom_angle
    _geom_angle_publ_flag
    C6 C1 C2 . . 120.9(4) ?
    C6 C1 H1 . . 119.6 ?
    C2 C1 H1 . . 119.6 ?
    C3 C2 C1 . . 119.0(4) ?
    C3 C2 H2 . . 120.5 ?
    C1 C2 H2 . . 120.5 ?
    C2 C3 C4 . . 121.5(4) ?
    C2 C3 Br1 . . 118.6(3) ?
    C4 C3 Br1 . . 119.9(3) ?
    C5 C4 C3 . . 119.1(4) ?
    C5 C4 H4 . . 120.5 ?
    C3 C4 H4 . . 120.5 ?
    C4 C5 C6 . . 121.5(4) ?
    C4 C5 H5 . . 119.3 ?
    C6 C5 H5 . . 119.3 ?
    C1 C6 C5 . . 118.1(4) ?
    C1 C6 C7 . . 120.5(4) ?
    C5 C6 C7 . . 121.4(4) ?
    C8 C7 N1 . . 111.8(4) ?
    C8 C7 C6 . . 127.2(4) ?
    N1 C7 C6 . . 121.0(4) ?
    C7 C8 N2 . . 104.4(4) ?
    C7 C8 H8 . . 127.8 ?
    N2 C8 H8 . . 127.8 ?
    N1 C9 N2 . . 112.6(4) ?
    N1 C9 S1 . . 139.1(3) ?
    N2 C9 S1 . . 108.3(3) ?
    N3 C10 C11 . . 119.0(4) ?
    N3 C10 S1 . . 116.6(3) ?
    C11 C10 S1 . . 124.1(3) ?
    C10 C11 C12 . . 118.0(3) ?
    C10 C11 H11A . . 107.8 ?
    C12 C11 H11A . . 107.8 ?
    C10 C11 H11B . . 107.8 ?
    C12 C11 H11B . . 107.8 ?
    H11A C11 H11B . . 107.1 ?
    N4 C12 C13 . . 111.7(4) ?
    N4 C12 C11 . . 121.5(4) ?
    C13 C12 C11 . . 126.7(4) ?
    C14 C13 C18 . . 119.4(4) ?
    C14 C13 C12 . . 104.2(3) ?
    C18 C13 C12 . . 136.4(4) ?
    O1 C14 C15 . . 126.2(4) ?
    O1 C14 C13 . . 109.4(3) ?
    C15 C14 C13 . . 124.4(4) ?
    C14 C15 C16 . . 115.4(4) ?
    C14 C15 H15 . . 122.3 ?
    C16 C15 H15 . . 122.3 ?
    C15 C16 C17 . . 121.6(4) ?
    C15 C16 H16 . . 119.2 ?
    C17 C16 H16 . . 119.2 ?
    C18 C17 C16 . . 121.7(4) ?
    C18 C17 H17 . . 119.2 ?
    C16 C17 H17 . . 119.2 ?
    C17 C18 C13 . . 117.6(4) ?
    C17 C18 H18 . . 121.2 ?
    C13 C18 H18 . . 121.2 ?
    C9 N1 C7 . . 103.8(3) ?
    N3 N2 C9 . . 118.2(3) ?
    N3 N2 C8 . . 134.3(4) ?
    C9 N2 C8 . . 107.4(3) ?
    C10 N3 N2 . . 108.8(3) ?
    C12 N4 O1 . . 107.0(3) ?
    C14 O1 N4 . . 107.7(3) ?
    C9 S1 C10 . . 88.1(2) ?
loop_
    _geom_torsion_atom_site_label_1
    _geom_torsion_atom_site_label_2
    _geom_torsion_atom_site_label_3
    _geom_torsion_atom_site_label_4
    _geom_torsion_site_symmetry_1
    _geom_torsion_site_symmetry_2
    _geom_torsion_site_symmetry_3
    _geom_torsion_site_symmetry_4
    _geom_torsion
    _geom_torsion_publ_flag
    C6 C1 C2 C3 . . . . 0.8(6) ?
    C1 C2 C3 C4 . . . . -1.0(6) ?
    C1 C2 C3 Br1 . . . . 179.3(3) ?
    C2 C3 C4 C5 . . . . 1.1(6) ?
    Br1 C3 C4 C5 . . . . -179.3(3) ?
    C3 C4 C5 C6 . . . . -0.9(6) ?
    C2 C1 C6 C5 . . . . -0.7(6) ?
    C2 C1 C6 C7 . . . . -179.4(3) ?
    C4 C5 C6 C1 . . . . 0.7(6) ?
    C4 C5 C6 C7 . . . . 179.4(4) ?
    C1 C6 C7 C8 . . . . -158.6(4) ?
    C5 C6 C7 C8 . . . . 22.8(6) ?
    C1 C6 C7 N1 . . . . 23.5(5) ?
    C5 C6 C7 N1 . . . . -155.2(4) ?
    N1 C7 C8 N2 . . . . 0.5(4) ?
    C6 C7 C8 N2 . . . . -177.6(4) ?
    N3 C10 C11 C12 . . . . 156.9(4) ?
    S1 C10 C11 C12 . . . . -30.0(5) ?
    C10 C11 C12 N4 . . . . 6.7(6) ?
    C10 C11 C12 C13 . . . . -176.4(4) ?
    N4 C12 C13 C14 . . . . -1.2(4) ?
    C11 C12 C13 C14 . . . . -178.4(4) ?
    N4 C12 C13 C18 . . . . 179.3(4) ?
    C11 C12 C13 C18 . . . . 2.2(7) ?
    C18 C13 C14 O1 . . . . -179.4(3) ?
    C12 C13 C14 O1 . . . . 1.0(4) ?
    C18 C13 C14 C15 . . . . 0.5(6) ?
    C12 C13 C14 C15 . . . . -179.0(4) ?
    O1 C14 C15 C16 . . . . 178.7(4) ?
    C13 C14 C15 C16 . . . . -1.3(6) ?
    C14 C15 C16 C17 . . . . 0.7(6) ?
    C15 C16 C17 C18 . . . . 0.6(6) ?
    C16 C17 C18 C13 . . . . -1.3(6) ?
    C14 C13 C18 C17 . . . . 0.8(6) ?
    C12 C13 C18 C17 . . . . -179.8(4) ?
    N2 C9 N1 C7 . . . . 0.5(4) ?
    S1 C9 N1 C7 . . . . -179.3(4) ?
    C8 C7 N1 C9 . . . . -0.6(4) ?
    C6 C7 N1 C9 . . . . 177.6(3) ?
    N1 C9 N2 N3 . . . . -177.5(3) ?
    S1 C9 N2 N3 . . . . 2.4(4) ?
    N1 C9 N2 C8 . . . . -0.2(4) ?
    S1 C9 N2 C8 . . . . 179.7(3) ?
    C7 C8 N2 N3 . . . . 176.5(4) ?
    C7 C8 N2 C9 . . . . -0.2(4) ?
    C11 C10 N3 N2 . . . . 172.8(3) ?
    S1 C10 N3 N2 . . . . -0.8(4) ?
    C9 N2 N3 C10 . . . . -1.1(5) ?
    C8 N2 N3 C10 . . . . -177.5(4) ?
    C13 C12 N4 O1 . . . . 0.9(4) ?
    C11 C12 N4 O1 . . . . 178.3(3) ?
    C15 C14 O1 N4 . . . . 179.5(4) ?
    C13 C14 O1 N4 . . . . -0.5(4) ?
    C12 N4 O1 C14 . . . . -0.3(4) ?
    N1 C9 S1 C10 . . . . 177.7(5) ?
    N2 C9 S1 C10 . . . . -2.1(3) ?
    N3 C10 S1 C9 . . . . 1.8(3) ?
    C11 C10 S1 C9 . . . . -171.5(3) ?
loop_
    _geom_hbond_atom_site_label_D
    _geom_hbond_atom_site_label_H
    _geom_hbond_atom_site_label_A
    _geom_hbond_site_symmetry_A
    _geom_hbond_distance_DH
    _geom_hbond_distance_HA
    _geom_hbond_distance_DA
    _geom_hbond_angle_DHA
    C2 H2 O1 7_556 0.93 2.38 3.219(6) 150
    C8 H8 N1 1_565 0.93 2.60 3.469(6) 156
    C11 H11B N1 4_555 0.97 2.48 3.358(6) 150
    C4 H4 Cg5 4_555 0.93 2.96 3.554(5) 123
    C18 H18 Cg4 4_555 0.93 2.83 3.496(5) 130
