# Supplementary material for: 3-{[5-(4-Bromo­phen­yl)imidazo[2,1-b][1,3,4]thia­diazol-2-yl]meth­yl}-1,2-benzoxazole
Source: Acta Crystallogr Sect E Struct Rep Online. 2010 Dec 18;67(Pt 1):o154. doi: 10.1107/S1600536810052232 (PMC3050133; doi:10.1107/S1600536810052232)
Supplement: Supplementary file 2 [file e-67-0o154-Isup2.hkl]

#
# h,k,l, Fc-squared, Fo-squared, sigma(Fo-squared) and status flag
#
data_I
_shelx_title ' b3 in C 2/c'
_shelx_refln_list_code          4
_shelx_F_calc_maximum      955.86
_exptl_crystal_F_000      1648.00
_reflns_d_resolution_high  0.7829
 
loop_
 _symmetry_equiv_pos_as_xyz
 'x, y, z'
 '-x, y, -z+1/2'
 'x+1/2, y+1/2, z'
 '-x+1/2, y+1/2, -z+1/2'
 '-x, -y, -z'
 'x, -y, z-1/2'
 '-x+1/2, -y+1/2, -z'
 'x+1/2, -y+1/2, z-1/2'
 
_cell_length_a    38.9852
_cell_length_b     5.7637
_cell_length_c    14.9252
_cell_angle_alpha  90.000
_cell_angle_beta  109.191
_cell_angle_gamma  90.000
 
_shelx_F_squared_multiplier     1.000
 
loop_
 _refln_index_h
 _refln_index_k
 _refln_index_l
 _refln_F_squared_calc
 _refln_F_squared_meas
 _refln_F_squared_sigma
 _refln_observed_status
   4   0   0      996.42     1025.34     71.49 o
   6   0   0    37750.14    43272.40   1516.14 o
  10   0   0    11775.21    11154.99    466.26 o
  12   0   0   119456.24   125722.22   4328.63 o
  14   0   0    13248.61     8462.00    355.30 o
  16   0   0   119795.01   130658.45   5045.62 o
  18   0   0     2494.36     2994.94    248.60 o
  20   0   0    32282.40    34143.20    889.92 o
  22   0   0    19802.72    19723.54    569.03 o
  24   0   0    72632.00    79961.09   1965.56 o
  26   0   0      236.05      491.94    170.71 o
  28   0   0    32486.78    33720.48    930.08 o
  30   0   0      317.38      309.95     96.88 o
  32   0   0      426.79      299.81    200.59 o
  34   0   0    36211.84    37106.48   1591.89 o
  36   0   0     2827.77     2969.33    397.97 o
  38   0   0     3382.51     3907.18    476.93 o
  40   0   0     5905.33     6379.31    576.15 o
  42   0   0      142.29      324.35    281.68 o
  44   0   0      161.41      211.26    292.35 o
  46   0   0     5619.96     5632.44    626.30 o
   1   1   0     2944.60     2629.93    115.23 o
   3   1   0     9990.65    13167.02   1303.93 o
   5   1   0     2870.05     3739.32    846.09 o
   7   1   0       10.42        0.00     18.76 o
   9   1   0    37320.83    43504.29   3555.55 o
  11   1   0     3585.84     2966.20    381.75 o
  13   1   0     3422.36     3615.18    278.98 o
  15   1   0    28757.32    31866.73   1430.36 o
  17   1   0     3186.03     3320.85    151.22 o
  19   1   0      393.89      529.86     99.64 o
  21   1   0     4577.02     3745.75    135.21 o
  23   1   0      317.08      209.71     51.06 o
  25   1   0    22774.26    23056.08    477.19 o
  27   1   0     9846.21    10809.96    344.90 o
  29   1   0     5280.44     5153.21    230.20 o
  31   1   0       31.86      142.25     91.96 o
  33   1   0     2474.25     2601.59    191.10 o
  35   1   0      307.14       40.98     91.47 o
  37   1   0    10256.65    10723.77    536.68 o
  39   1   0     5710.20     6017.50    389.26 o
  41   1   0       36.69        0.00    184.72 o
  43   1   0      787.18     1007.70    245.03 o
  45   1   0     4589.32     5638.45    434.04 o
   0   2   0     9518.23    11133.65    489.73 o
   2   2   0    19801.52    23624.89    648.24 o
   4   2   0      147.09      264.44     68.99 o
   6   2   0     4981.10     6875.36    492.50 o
   8   2   0     3004.82     3654.77    389.15 o
  10   2   0     2872.06     2457.00    438.79 o
  12   2   0     6580.13     7389.91    533.92 o
  14   2   0    53017.52    61706.96   3468.04 o
  16   2   0     4018.06     3941.87    183.72 o
  18   2   0     5670.68     6208.52    271.81 o
  20   2   0     7378.64     8295.72    631.44 o
  22   2   0      205.21       90.95     83.72 o
  24   2   0       21.14       71.72     85.28 o
  26   2   0     6309.00     6221.12    372.38 o
  28   2   0     9266.76     8384.86    420.05 o
  30   2   0    16538.17    17661.82    667.06 o
  32   2   0       56.95      136.23    118.66 o
  34   2   0      936.91      815.40    149.28 o
  36   2   0      292.60      305.24    177.78 o
  38   2   0     4773.57     5300.30    298.16 o
  40   2   0     1278.24     1660.67    586.82 o
  42   2   0     2125.12     2395.27    303.89 o
  44   2   0     1305.23     1609.68    280.63 o
   1   3   0    28917.39    34444.46    949.46 o
   3   3   0     7870.98     8805.62    360.10 o
   5   3   0    19686.28    24153.67   1457.62 o
   7   3   0    20066.64    27014.75   1147.46 o
   9   3   0    35799.56    46749.52   3892.44 o
  11   3   0    19666.32    20467.03   1731.64 o
  13   3   0    11509.57    11182.88   1028.60 o
  15   3   0     2519.67     2447.20    153.23 o
  17   3   0     7761.84     7946.57    984.79 o
  19   3   0     2330.07     2197.87    155.93 o
  21   3   0     1314.76     1161.76    126.67 o
  23   3   0    39383.85    42131.96   3727.29 o
  25   3   0    37956.84    45566.20   3994.84 o
  27   3   0     1521.72     1528.59    180.33 o
  29   3   0      140.16      365.28    196.00 o
  31   3   0     4018.68     4639.39    286.32 o
  33   3   0     2960.84     3273.55    256.27 o
  35   3   0     7980.57     8936.56    815.62 o
  37   3   0     3597.36     4072.98    291.34 o
  39   3   0     7360.30     8135.80    386.89 o
  41   3   0     2966.52     3275.74    528.67 o
   0   4   0     3368.77     3402.51    327.55 o
   2   4   0    27433.04    30372.51    898.91 o
   4   4   0     1035.48     1608.89    160.50 o
   6   4   0     1096.58     1276.81    113.85 o
   8   4   0       30.57        0.57     69.49 o
  10   4   0    16795.78    18215.59   1654.64 o
  12   4   0      109.12      223.41     94.14 o
  14   4   0    37860.51    44999.00   7140.05 o
  16   4   0      172.33      133.18    157.91 o
  18   4   0      576.84      778.59    188.32 o
  20   4   0     1356.54     1267.72    259.80 o
  22   4   0     9434.94     9761.95    993.87 o
  24   4   0     2841.11     3392.88    324.35 o
  26   4   0     2275.64     2268.43    226.92 o
  28   4   0      158.03       68.96    146.40 o
  30   4   0     2467.92     3128.32    342.01 o
  32   4   0      211.29      272.88    273.67 o
  34   4   0     5130.54     5527.44    455.59 o
  36   4   0      958.09      884.76    257.91 o
  38   4   0     2877.35     3099.42    396.91 o
   1   5   0        3.15       32.27    143.34 o
   3   5   0      672.94      890.16    174.88 o
   5   5   0       16.01        0.00    153.25 o
   7   5   0     2775.55     3124.08    264.57 o
   9   5   0      332.04      386.48    187.90 o
  11   5   0      616.70      784.47    328.62 o
  13   5   0      458.35      819.15    207.20 o
  15   5   0      556.93      916.93    237.40 o
  17   5   0       53.47      104.55    189.73 o
  19   5   0      426.99      368.87    206.29 o
  21   5   0      385.92      607.22    280.08 o
  23   5   0     3811.73     3339.38    618.83 o
  25   5   0       92.48      274.77    155.39 o
  27   5   0      145.98       61.82    171.25 o
  29   5   0      312.99      337.98    219.40 o
  31   5   0     2424.62     2689.41    339.51 o
  33   5   0      235.02      432.00    246.59 o
   2   6   0     2257.58     1906.97    237.42 o
   4   6   0      194.03      252.12    181.23 o
   6   6   0        7.72      156.05    173.15 o
   8   6   0      487.57      694.83    313.15 o
  10   6   0     3217.28     2711.09    687.12 o
  12   6   0     6784.40     6953.40    713.79 o
  14   6   0     1045.48     1133.30    278.74 o
  16   6   0     5623.97     6115.21   1326.76 o
  18   6   0        3.75      104.82    224.46 o
  20   6   0      736.07      665.78    341.42 o
  22   6   0      883.54     1171.51    424.65 o
  24   6   0     6760.89     7074.63   1488.40 o
  26   6   0      181.75      109.55    187.14 o
   1   7   0      787.57      640.86    188.55 o
   3   7   0     2927.25     3095.89    434.25 o
   5   7   0      379.31      462.75    206.45 o
   7   7   0      874.46      846.56    283.42 o
   9   7   0     3930.49     3473.86    447.59 o
  11   7   0     1714.77     2173.38    480.13 o
  13   7   0     1377.42      863.16    435.32 o
 -47   1   1      723.37      408.34    220.59 o
 -45   1   1       24.61      253.11    203.86 o
 -43   1   1     4343.90     4760.22    384.81 o
 -41   1   1     5611.53     4959.28    472.13 o
 -39   1   1     9961.07    10065.74    489.39 o
 -37   1   1      628.04      624.06    189.40 o
 -35   1   1     6616.56     5768.51    396.37 o
 -33   1   1     5588.95     4922.92    448.12 o
 -31   1   1     3573.06     3060.60    260.66 o
 -29   1   1     7318.55     6061.44    532.87 o
 -27   1   1    15217.84    14793.33    421.79 o
 -25   1   1    14071.89    14805.50    412.83 o
 -23   1   1      326.36      372.14     59.61 o
 -21   1   1       68.92       68.78     43.28 o
 -19   1   1    19854.04    21573.12   1147.36 o
 -17   1   1    14397.30    13608.88    593.37 o
 -15   1   1    18324.60    18590.05   1178.73 o
 -13   1   1     7941.59     7722.88    596.58 o
 -11   1   1     4943.55     5188.08    384.65 o
  -9   1   1     8436.41     8910.41    883.28 o
  -7   1   1    16589.38    18872.24   2053.36 o
  -5   1   1    33796.22    47563.13   6013.88 o
  -3   1   1    22023.90    30059.99   1500.93 o
  -1   1   1   107018.88    21279.30    767.14 o
   1   1   1    33603.93     6279.00  18344.65 o
   3   1   1     2009.42     1669.22    903.18 o
   5   1   1    30461.94    37426.99   2740.76 o
   7   1   1    32502.77    38713.49   1815.21 o
   9   1   1    21555.02    22064.89   2145.55 o
  11   1   1    11406.60    11134.53    778.32 o
  13   1   1     5852.99     5666.12    188.00 o
  15   1   1       99.40      104.95     42.70 o
  17   1   1     1830.73     1437.43    211.68 o
  19   1   1    38767.98    44525.75    810.00 o
  21   1   1    20936.41    21212.37    505.89 o
  23   1   1    13283.63    12682.91    303.56 o
  25   1   1      143.86      123.87     61.42 o
  27   1   1       50.63       78.19     81.97 o
  29   1   1      576.59      475.01    106.66 o
  31   1   1     5166.64     5414.78    249.49 o
  33   1   1     8261.54     8107.85    318.04 o
  35   1   1     4594.88     4943.59    264.66 o
  37   1   1     4549.04     4535.51    552.15 o
  39   1   1       86.20      258.12    189.35 o
  41   1   1      214.23      345.44    214.23 o
  43   1   1     3811.80     4325.63    378.71 o
  45   1   1     2790.44     3121.41    350.44 o
 -46   2   1       63.86      110.89    200.59 o
 -44   2   1     1249.56     1848.16    287.77 o
 -42   2   1     6447.69     6469.59    416.81 o
 -40   2   1    10017.34     9831.01    690.85 o
 -38   2   1     6585.99     6225.34    315.73 o
 -36   2   1     2885.65     2560.38    220.44 o
 -34   2   1     1314.27     1201.29    209.01 o
 -32   2   1     6375.25     6287.50    291.80 o
 -30   2   1    12190.38    14165.58    447.78 o
 -28   2   1    14088.94    15539.52    467.51 o
 -26   2   1    28290.18    31139.56   1030.20 o
 -24   2   1     2577.26     2815.08    174.95 o
 -22   2   1      206.84      223.99     84.29 o
 -20   2   1     5046.68     4558.14    281.38 o
 -18   2   1    53828.05    61974.50   5410.79 o
 -16   2   1    25466.96    27507.55   1296.36 o
 -14   2   1    17155.35    17969.27   1420.41 o
 -12   2   1     6295.54     6983.43    692.39 o
 -10   2   1     3782.04     4688.62    378.08 o
  -8   2   1     3507.00     4736.20    387.79 o
  -6   2   1    64602.02    89522.90   4634.05 o
  -4   2   1    45077.36    62438.01   3668.65 o
  -2   2   1    72110.52    89285.88   2207.38 o
   0   2   1      255.38      135.96     85.89 o
   2   2   1       75.92       13.57     30.38 o
   4   2   1     2039.07     2163.34    247.63 o
   6   2   1    21396.25    25252.53   2730.83 o
   8   2   1    15384.37    15876.04   1264.44 o
  10   2   1    17891.29    17349.78   1142.09 o
  12   2   1     8384.56     7654.90    585.53 o
  14   2   1     3476.01     3750.84    383.41 o
  16   2   1    11272.72    11633.50   1039.82 o
  18   2   1    11094.33    11692.91   1298.08 o
  20   2   1    13361.27    13105.03    884.12 o
  22   2   1     9397.07     9557.20    333.59 o
  24   2   1     4171.14     4817.64    453.85 o
  26   2   1      549.31      555.39    126.55 o
  28   2   1     5155.98     4678.45    347.33 o
  30   2   1     3947.19     3748.19    230.48 o
  32   2   1     5815.93     5994.59    307.71 o
  34   2   1     2398.05     2713.44    222.71 o
  36   2   1     4627.08     4219.19    270.11 o
  38   2   1      665.42      902.66    170.67 o
  40   2   1      866.42      874.32    228.06 o
  42   2   1     1510.62     1310.22    403.31 o
  44   2   1     6598.54     7708.73    683.92 o
 -43   3   1       33.08      423.08    214.80 o
 -41   3   1       33.18      207.42    161.58 o
 -39   3   1      426.48      424.22    176.80 o
 -37   3   1        6.83      228.18    153.19 o
 -35   3   1     3648.47     4592.60    303.69 o
 -33   3   1      272.94      217.95    141.46 o
 -31   3   1      246.63      188.50    133.45 o
 -29   3   1    13362.72    13981.62    957.58 o
 -27   3   1       38.80       13.43     84.44 o
 -25   3   1      101.40      177.68     95.40 o
 -23   3   1      109.80      128.19    138.53 o
 -21   3   1      531.37      562.31    112.11 o
 -19   3   1     1237.36     1352.91    194.40 o
 -17   3   1     2242.02     2306.49    322.84 o
 -15   3   1       71.55       50.71     68.84 o
 -13   3   1     4542.67     5208.34    586.08 o
 -11   3   1     4497.21     5024.48    363.69 o
  -9   3   1     9264.82    11232.52    670.87 o
  -7   3   1       36.25        4.18     52.38 o
  -5   3   1     5718.19     7044.52    355.44 o
  -3   3   1      634.88      803.75    125.37 o
  -1   3   1     1963.27     1992.48    153.64 o
   1   3   1     1222.16     1479.50    137.84 o
   3   3   1      124.18      122.70    107.76 o
   5   3   1     8023.81    10124.63    666.52 o
   7   3   1      282.21      208.41     54.98 o
   9   3   1      469.39      513.48     61.15 o
  11   3   1      386.13      371.97     55.17 o
  13   3   1     1502.41     1325.07     87.71 o
  15   3   1        1.26       29.40     58.52 o
  17   3   1       13.31       44.84     47.71 o
  19   3   1      972.54      959.51    137.89 o
  21   3   1     8652.22    10382.42    759.50 o
  23   3   1      880.83      581.01    133.51 o
  25   3   1     1097.93     1151.56    198.35 o
  27   3   1      160.71      105.76    112.85 o
  29   3   1        8.81        0.00    105.59 o
  31   3   1       44.51      108.08    128.39 o
  33   3   1      575.48      334.62    189.02 o
  35   3   1     1601.42     1686.16    210.44 o
  37   3   1      409.23      431.53    203.66 o
  39   3   1       13.24        0.00    167.10 o
  41   3   1      143.14      512.33    216.16 o
 -40   4   1     3542.86     3700.96    399.58 o
 -38   4   1      201.39      262.31    171.73 o
 -36   4   1       11.48        0.00    147.11 o
 -34   4   1      237.49      241.68    219.67 o
 -32   4   1     2684.59     3370.86    335.65 o
 -30   4   1     1069.09     1114.11    187.84 o
 -28   4   1     4458.00     4592.20    377.60 o
 -26   4   1     4739.24     5384.50    389.83 o
 -24   4   1      184.70      176.56    187.47 o
 -22   4   1     2104.49     2141.00    268.42 o
 -20   4   1     2194.19     2404.33    354.76 o
 -18   4   1     3575.22     3461.49    283.85 o
 -16   4   1    16280.91    18018.88   1538.11 o
 -14   4   1       82.16      137.97     89.09 o
 -12   4   1     3834.37     3778.27    507.04 o
 -10   4   1      724.39      751.09    122.96 o
  -8   4   1     1397.94     1565.42    127.25 o
  -6   4   1     3670.14     4024.66    185.35 o
  -4   4   1     3236.73     3555.09    329.69 o
  -2   4   1     6207.15     6530.84    309.26 o
   0   4   1    11067.79    12127.15    457.13 o
   2   4   1      155.42      361.01    113.05 o
   4   4   1     2611.83     2794.27    176.79 o
   6   4   1     2143.42     2580.87    188.14 o
   8   4   1     7234.70     8624.64   1615.37 o
  10   4   1      301.90      308.17    154.18 o
  12   4   1    16800.24    19347.03   3517.74 o
  14   4   1      601.50      694.82    181.97 o
  16   4   1      529.22      521.44    170.22 o
  18   4   1     3123.54     3735.74    862.10 o
  20   4   1      725.45      812.48    184.96 o
  22   4   1     6656.83     7418.72    697.32 o
  24   4   1     4686.52     4948.66    403.41 o
  26   4   1      402.44      235.49    142.03 o
  28   4   1      597.82      785.05    171.15 o
  30   4   1       71.20      407.78    185.38 o
  32   4   1     1560.06     2278.66    295.16 o
  34   4   1     1005.61     1348.64    388.90 o
  36   4   1     2750.45     2979.30    342.83 o
  38   4   1       39.63       60.60    204.65 o
 -35   5   1       26.63       18.79    224.41 o
 -33   5   1       13.15      159.16    219.00 o
 -31   5   1     4236.79     4319.52    421.60 o
 -29   5   1     4672.97     4685.76    376.79 o
 -27   5   1     4230.21     4514.10    592.69 o
 -25   5   1     7120.90     7204.89    459.74 o
 -23   5   1      666.33      932.62    251.44 o
 -21   5   1       28.67      121.53    240.60 o
 -19   5   1     6319.62     6406.23   1416.91 o
 -17   5   1     4281.98     3940.77    763.40 o
 -15   5   1    12031.27    12235.34   2264.61 o
 -13   5   1     5888.17     5680.96    727.13 o
 -11   5   1       13.56       37.65    173.80 o
  -9   5   1     7056.30     7760.88    546.75 o
  -7   5   1     4789.44     5365.53    300.11 o
  -5   5   1     2679.33     2648.67    244.07 o
  -3   5   1    13163.61    15906.58    516.98 o
  -1   5   1     5658.95     6140.30    357.96 o
   1   5   1      151.10        0.00    222.99 o
   3   5   1      522.83      545.59    165.06 o
   5   5   1    11058.51    13157.82    809.74 o
   7   5   1    11159.52    11501.50    938.59 o
   9   5   1    10858.22    11144.94   1721.53 o
  11   5   1      635.73      467.05    197.91 o
  13   5   1      559.72      734.60    220.51 o
  15   5   1        5.67      121.30    186.40 o
  17   5   1     1758.74     2274.78    319.02 o
  19   5   1     6108.75     6035.60   1072.29 o
  21   5   1    14409.17    15139.72   2341.43 o
  23   5   1     2327.02     2944.22    451.32 o
  25   5   1      227.98      109.83    275.81 o
  27   5   1      338.13      512.44    212.54 o
  29   5   1     1793.61     2200.27    312.97 o
  31   5   1      978.97      848.44    256.10 o
  33   5   1     2685.35     1505.37   1158.71 o
 -28   6   1     2160.68       64.85    165.85 o
 -26   6   1      496.40      761.80    439.58 o
 -24   6   1      538.30      701.14    269.15 o
 -22   6   1        0.57        0.00    218.63 o
 -20   6   1     1526.66     1457.38    305.42 o
 -18   6   1       17.07      108.43    232.06 o
 -16   6   1     2800.05     2614.18    587.89 o
 -14   6   1       19.48       15.34    215.26 o
 -12   6   1      996.52     1244.04    424.11 o
 -10   6   1     1617.75     1787.67    434.25 o
  -8   6   1      115.73        0.00    162.15 o
  -6   6   1       65.85      179.04    175.79 o
  -4   6   1    18188.41    19052.34    863.90 o
  -2   6   1       74.63      172.87    182.13 o
   2   6   1        0.52        0.00    155.49 o
   4   6   1      169.44      316.53    200.10 o
   6   6   1      344.03      389.25    179.88 o
   8   6   1     1107.02     1265.94    269.48 o
  10   6   1      223.14        0.00    201.68 o
  12   6   1     5818.42     4361.70    518.54 o
  14   6   1       16.82       30.94    295.55 o
  16   6   1     2531.46     1663.38    423.58 o
  18   6   1      114.61        0.00    313.68 o
  20   6   1      751.48      856.78    212.42 o
  22   6   1       29.81       54.27    167.51 o
  24   6   1     1250.49     1403.44    277.50 o
  26   6   1       33.77        0.00    167.54 o
 -15   7   1       56.14      255.22    660.44 o
 -13   7   1      447.73      698.42    534.01 o
 -11   7   1      951.90      971.37    298.49 o
  -9   7   1      173.36       92.08    255.74 o
  -7   7   1      609.97      660.41    289.47 o
  -5   7   1      831.38     1191.73    229.12 o
  -3   7   1      701.27      817.99    285.38 o
  -1   7   1       41.15      136.07    152.27 o
   1   7   1      514.42      529.96    182.89 o
   5   7   1      231.50      332.89    374.50 o
   7   7   1     1915.14     1371.03    467.33 o
   9   7   1      255.43       72.55    380.90 o
  11   7   1      103.43      289.14    390.50 o
  13   7   1     1238.91      622.03    437.45 o
 -48   0   2     1779.98     2099.76    447.05 o
 -46   0   2     1534.73     1551.35    421.45 o
 -44   0   2    17491.06    16702.07    979.46 o
 -42   0   2     5869.24     5596.17    535.61 o
 -40   0   2     7699.45     7101.64    578.29 o
 -38   0   2      289.53      181.38    236.86 o
 -36   0   2    10923.15    10260.88    667.91 o
 -34   0   2    13988.72    13769.02    775.67 o
 -32   0   2    10860.02    11106.98    650.84 o
 -30   0   2     7146.92     6560.69    458.79 o
 -28   0   2    10944.05    10316.14    374.03 o
 -26   0   2      101.05      158.64    145.64 o
 -24   0   2     9147.57     7750.65    343.56 o
 -22   0   2      538.83      357.45     75.69 o
 -20   0   2    41838.77    39448.56   1556.15 o
 -18   0   2    18608.79    17132.32    484.70 o
 -16   0   2    25208.16    25365.73   1001.87 o
 -14   0   2       19.98        0.00     82.16 o
 -12   0   2     5377.82     4918.88    484.40 o
 -10   0   2     9560.42     8029.36    643.91 o
  -6   0   2     4832.01     4175.62    158.54 o
  -4   0   2    16878.03     9966.40    383.04 o
  -2   0   2     2987.44     2895.71    129.10 o
   0   0   2     4298.36     5582.30    274.21 o
   2   0   2     2133.59     1511.87     97.09 o
   4   0   2     6274.54     4966.95    353.16 o
   6   0   2     5132.66     4698.67    387.30 o
   8   0   2    56394.99    61549.20   1468.54 o
  10   0   2      188.66      102.09    106.16 o
  12   0   2     3843.54     4002.13    182.98 o
  14   0   2    13042.78    13576.17    644.97 o
  16   0   2    38144.98    41592.29   1055.35 o
  18   0   2    12921.88    12921.11    407.40 o
  20   0   2     9626.75     9228.44    330.83 o
  22   0   2      408.40      512.32    136.04 o
  24   0   2     5233.50     4630.92    548.41 o
  26   0   2    10636.91    10632.18    600.69 o
  28   0   2    26673.34    30126.47   1294.21 o
  30   0   2     5400.56     6191.53    474.79 o
  32   0   2     4880.29     3942.97    938.92 o
  34   0   2     4120.24     3922.12    436.38 o
  36   0   2      781.96      974.13    278.47 o
  38   0   2     1855.75     2251.27    391.57 o
  40   0   2    11553.84    12367.05    817.29 o
  42   0   2     6697.19     7264.88    632.70 o
  44   0   2     8945.06    10219.27    767.14 o
 -47   1   2      581.77      921.93    256.51 o
 -45   1   2     3228.80     3519.62    356.70 o
 -43   1   2      882.16      936.95    233.34 o
 -41   1   2     6488.16     6282.12    392.10 o
 -39   1   2     1574.66     1397.05    234.68 o
 -37   1   2      665.38      652.51    190.23 o
 -35   1   2     2994.58     2902.73    263.39 o
 -33   1   2      950.60      896.04    135.98 o
 -31   1   2     4596.75     3875.43    490.58 o
 -29   1   2    17147.85    17264.63    606.66 o
 -27   1   2     2451.03     2366.22    222.94 o
 -25   1   2     1151.31      608.16    154.16 o
 -23   1   2     4966.55     4365.45    254.62 o
 -21   1   2     2246.01     1936.29    196.57 o
 -19   1   2    26600.83    28323.82   1177.06 o
 -17   1   2    12939.08    13144.72    609.31 o
 -15   1   2       14.26        0.45     44.94 o
 -13   1   2     4667.04     4763.34    387.65 o
 -11   1   2    35018.41    38908.89   2662.28 o
  -9   1   2     9019.42     9601.69    726.07 o
  -7   1   2     5819.02     5884.56    426.09 o
  -5   1   2    16710.92    16892.54    753.53 o
  -3   1   2    24748.38    22768.71   1352.58 o
  -1   1   2    35907.60    35433.31   5762.78 o
   1   1   2    45377.43    54539.23   4795.42 o
   3   1   2    16720.81    17983.19   1360.45 o
   5   1   2    24059.73    27061.93   1800.28 o
   7   1   2    18984.67    20826.41   1477.33 o
   9   1   2    10360.01    11970.89    429.46 o
  11   1   2     6432.62     7467.83    281.14 o
  13   1   2    14783.13    15701.32    823.34 o
  15   1   2      255.20      208.14     46.64 o
  17   1   2    15806.02    16567.41    355.99 o
  19   1   2    10945.12    12021.20    353.28 o
  21   1   2     1396.96     1253.36     96.22 o
  23   1   2     5544.37     5851.78    190.80 o
  25   1   2     3670.84     3419.72    192.92 o
  27   1   2      275.65      204.88     72.04 o
  29   1   2    17282.20    17443.71    490.27 o
  31   1   2     1417.18     1275.56    166.10 o
  33   1   2     2431.66     2364.19    214.31 o
  35   1   2      770.66      925.77    160.11 o
  37   1   2     3782.88     3876.16    450.79 o
  39   1   2       27.24        0.00    173.36 o
  41   1   2     6802.47     6782.80   1000.27 o
  43   1   2      303.48      344.63    276.34 o
 -46   2   2     1163.08     1379.63    271.73 o
 -44   2   2      132.02       67.82    204.07 o
 -42   2   2     3482.34     3275.27    337.74 o
 -40   2   2        6.47      136.84    184.77 o
 -38   2   2      251.98      301.97    139.42 o
 -36   2   2      347.43      359.49    137.74 o
 -34   2   2     2651.98     2522.37    215.73 o
 -32   2   2       20.11        0.00    107.43 o
 -30   2   2     2484.21     2433.74    199.71 o
 -28   2   2     2645.88     2626.66    253.48 o
 -26   2   2     2966.68     2936.35    243.96 o
 -24   2   2       10.83        0.00     77.60 o
 -22   2   2    13164.55    13362.69   1177.49 o
 -20   2   2     1476.94     1491.26    197.59 o
 -18   2   2     6358.16     6392.33    317.93 o
 -16   2   2      632.40      700.93     90.77 o
 -14   2   2       80.95       70.10     56.81 o
 -12   2   2     3304.97     3977.95    163.34 o
 -10   2   2      127.44       24.95     45.23 o
  -8   2   2     1957.83     2015.66    154.46 o
  -6   2   2    33816.14    43807.37    800.36 o
  -4   2   2       85.76       32.01     58.68 o
  -2   2   2     2342.09     1336.97    709.92 o
   0   2   2      873.62      459.77    233.15 o
   2   2   2     4166.28     4224.55    130.62 o
   4   2   2     6396.96     6800.22    481.87 o
   6   2   2    21785.87    24222.88   1243.98 o
   8   2   2       94.62       44.82     22.83 o
  10   2   2      781.25      613.96     54.06 o
  12   2   2     2392.13     2417.10    184.49 o
  14   2   2      612.31      560.46     97.55 o
  16   2   2       71.56       90.24     48.90 o
  18   2   2     6299.04     6393.43    511.75 o
  20   2   2     1919.75     1805.24    165.24 o
  22   2   2     7710.75     7632.43    394.24 o
  24   2   2     1435.18     1689.69    173.94 o
  26   2   2     2641.60     2877.27    212.57 o
  28   2   2     1937.79     1768.81    172.47 o
  30   2   2     2494.17     2806.73    207.46 o
  32   2   2      491.35      805.47    138.72 o
  34   2   2     1240.99     1162.37    219.19 o
  36   2   2     1476.40     1649.76    198.96 o
  38   2   2      148.87      401.22    169.78 o
  40   2   2      312.96      813.02    326.49 o
  42   2   2     3634.75     4231.53    556.95 o
 -43   3   2     9071.53     9075.03    521.55 o
 -41   3   2       90.79      441.87    163.06 o
 -39   3   2     2298.28     2200.53    240.43 o
 -37   3   2     1295.93     1575.24    217.76 o
 -35   3   2     6113.42     5665.46    447.15 o
 -33   3   2    11045.26    11139.50    741.50 o
 -31   3   2     8351.84     8330.27    488.65 o
 -29   3   2     1830.89     1768.41    181.32 o
 -27   3   2     9859.71     8849.22    337.31 o
 -25   3   2     9750.13     9067.33    436.41 o
 -23   3   2      518.53      472.94    120.53 o
 -21   3   2    19133.21    20679.62   1202.58 o
 -19   3   2    11686.85    12837.16    756.87 o
 -17   3   2     6227.21     5976.95    506.46 o
 -15   3   2    12002.64    12503.98   1199.41 o
 -13   3   2    16413.00    20384.24   1543.88 o
 -11   3   2     6193.64     6634.82    431.43 o
  -9   3   2    18571.22    22676.40   1402.49 o
  -7   3   2    21203.87    27298.21   1672.92 o
  -5   3   2     7173.33     7514.85    268.55 o
  -3   3   2    16031.06    17542.90    544.33 o
  -1   3   2    12352.07    15124.86    484.77 o
   1   3   2     4391.15     5027.65    228.78 o
   3   3   2    51475.68    58596.79   1474.68 o
   5   3   2    10982.76    11354.89    843.89 o
   7   3   2    17895.75    20119.51   1757.77 o
   9   3   2     5769.78     5374.13    624.91 o
  11   3   2        0.32       15.91     40.00 o
  13   3   2     2804.75     3042.61    186.43 o
  15   3   2    16545.50    18302.14   1275.90 o
  17   3   2    11265.45    12426.16   1080.32 o
  19   3   2    22459.61    25701.72   2250.04 o
  21   3   2     4882.94     5446.13    310.43 o
  23   3   2     2528.50     2563.40    202.61 o
  25   3   2     1397.27     1326.99    173.74 o
  27   3   2    11405.73    12151.68   1188.47 o
  29   3   2      472.49      411.30    138.69 o
  31   3   2    12833.35    13400.65   1476.66 o
  33   3   2     4372.27     4507.92    357.41 o
  35   3   2      719.57      747.20    214.30 o
  37   3   2       47.62       56.11    170.14 o
  39   3   2     4288.01     5392.48    414.75 o
 -40   4   2     1116.77      760.50    562.37 o
 -38   4   2        2.27      199.11    580.83 o
 -36   4   2       13.50        0.00    248.60 o
 -34   4   2     8797.80     9545.22    937.22 o
 -32   4   2     1116.29     1267.13    398.51 o
 -30   4   2     8019.14     8699.96    713.79 o
 -28   4   2       42.37        0.00    239.00 o
 -26   4   2     1770.13     2222.17    400.64 o
 -24   4   2     1102.29     1144.06    164.73 o
 -22   4   2     8135.45     8011.86    852.55 o
 -20   4   2     8947.40     8357.29    579.70 o
 -18   4   2    14253.67    15134.56   1387.65 o
 -16   4   2       42.61      118.90     98.04 o
 -14   4   2     1236.34     1011.74    178.87 o
 -12   4   2       14.75       63.01     89.69 o
 -10   4   2     5945.74     6842.83    273.30 o
  -8   4   2      894.42      878.65    112.19 o
  -6   4   2    21327.07    25738.94    996.08 o
  -4   4   2      568.91      549.48    179.25 o
  -2   4   2     2664.50     3027.70    215.76 o
   0   4   2       13.45       73.28     88.71 o
   2   4   2     6733.27     7565.76    498.27 o
   4   4   2     7076.52     7731.08    556.52 o
   6   4   2    14337.47    17870.86   1101.89 o
   8   4   2       48.48       16.45    125.82 o
  10   4   2     7784.37     8500.64   1343.29 o
  12   4   2     2271.32     2481.89    628.43 o
  14   4   2     9049.27    10204.46    710.56 o
  16   4   2     1593.10     2301.06    424.17 o
  18   4   2     9635.37    10771.61   1050.78 o
  20   4   2     2683.73     2775.49    224.59 o
  22   4   2     3414.14     3956.87    364.36 o
  24   4   2     2789.23     2859.65    590.56 o
  26   4   2     1850.07     1803.74    249.28 o
  28   4   2      804.57      987.03    218.89 o
  30   4   2    12624.59    14341.80   1516.14 o
  32   4   2     2358.37     2207.28    294.59 o
  34   4   2     2723.23     3301.40    354.20 o
  36   4   2     3224.77     3330.93    933.58 o
 -35   5   2      179.12       28.75    187.86 o
 -33   5   2        5.65        0.00    170.77 o
 -31   5   2        0.50      126.09    248.07 o
 -29   5   2     2687.80     2699.79    463.06 o
 -27   5   2     1707.09     1820.98    308.50 o
 -25   5   2     1575.05     1843.50    289.67 o
 -23   5   2        5.77      208.86    207.21 o
 -21   5   2     1491.47     1639.13    275.18 o
 -19   5   2      118.26        0.00    187.74 o
 -17   5   2     2882.64     3578.77    720.19 o
 -15   5   2    13154.67    14299.25   1716.19 o
 -13   5   2    10602.75    11355.78   1533.21 o
 -11   5   2     4249.70     4244.57    551.08 o
  -9   5   2     2589.59     2757.76    190.91 o
  -7   5   2      136.08      199.71    112.99 o
  -5   5   2       39.98      105.63    111.55 o
  -3   5   2     2379.01     2466.79    348.89 o
  -1   5   2    11242.31    11532.02    494.42 o
   1   5   2    18523.61    20703.15   1060.55 o
   3   5   2      329.30      444.75    145.65 o
   5   5   2      212.56      387.58    147.03 o
   7   5   2       35.92        0.00    122.27 o
   9   5   2      361.35      288.52    337.16 o
  11   5   2     5881.91     5600.40    653.51 o
  13   5   2     6659.79     7976.87   1163.51 o
  15   5   2     9191.47     8854.27    773.01 o
  17   5   2     5278.81     5635.74    915.45 o
  19   5   2      167.64      313.81    166.34 o
  21   5   2     1735.15     1897.42    357.43 o
  23   5   2       83.91        0.00    241.66 o
  25   5   2      780.35      961.79    225.30 o
  27   5   2      341.74      242.21    244.87 o
  29   5   2     1225.50      828.60    236.12 o
  31   5   2      286.01       69.86    197.76 o
 -28   6   2     3179.84     3594.00    912.24 o
 -26   6   2      154.00        0.00    404.38 o
 -24   6   2     1041.72     1123.21    582.02 o
 -22   6   2       70.40        0.00    232.76 o
 -20   6   2     5444.21     5915.00    753.80 o
 -18   6   2      779.78      648.76    263.54 o
 -16   6   2     2394.79     2534.96    496.13 o
 -14   6   2       39.23       68.01    215.31 o
 -12   6   2      910.45     1002.37    267.15 o
 -10   6   2       49.07        0.00    211.49 o
  -8   6   2     2089.31     1952.57    251.72 o
  -6   6   2      946.62      932.07    208.65 o
  -4   6   2     6019.70     6902.43    372.13 o
  -2   6   2      232.40      276.70    184.12 o
   0   6   2      758.78      599.15    375.03 o
   2   6   2      354.66      739.86    186.88 o
   4   6   2     3186.22     3052.61    259.86 o
   6   6   2      176.95      355.30    300.88 o
   8   6   2     2555.64     2138.17    428.91 o
  10   6   2       61.63        5.33    287.01 o
  12   6   2       79.52      116.30    262.47 o
  14   6   2      123.57       11.99    304.61 o
  16   6   2     4075.70     4597.34    639.10 o
  18   6   2     2202.81     1730.88    289.68 o
  20   6   2     2246.95     2635.51    319.46 o
  22   6   2      791.86      707.23    459.86 o
  24   6   2      780.27      582.37    238.95 o
 -15   7   2     1283.55     1411.62    520.14 o
 -13   7   2     4052.67     3251.05    734.60 o
 -11   7   2     8232.64     7554.06    798.61 o
  -9   7   2      149.49       78.09    247.31 o
  -7   7   2     1680.14     1768.78    259.56 o
  -5   7   2     2955.09     2844.81    365.04 o
  -3   7   2       48.22      204.24    354.76 o
  -1   7   2     1982.77     1682.17    479.06 o
   1   7   2     3687.79     3212.72    459.86 o
   5   7   2     5371.42     4103.50    584.69 o
   7   7   2     1529.31     1064.82    433.18 o
   9   7   2      128.78      163.22    220.33 o
  11   7   2     2258.06     1736.73    354.76 o
 -47   1   3     3491.71     3168.93    342.43 o
 -45   1   3     2354.56     2102.23    295.24 o
 -43   1   3      889.88     1246.81    240.40 o
 -41   1   3      525.26      625.02    209.36 o
 -39   1   3     2176.27     1995.14    258.03 o
 -37   1   3     7290.00     7337.41    455.59 o
 -35   1   3     4371.46     4854.14    327.60 o
 -33   1   3    13620.02    12704.00    402.76 o
 -31   1   3     3984.00     3904.41    221.41 o
 -29   1   3     1387.22     1429.16    144.84 o
 -27   1   3     3443.49     3388.40    251.92 o
 -25   1   3     5179.69     4851.15    216.29 o
 -23   1   3    21731.97    20911.05    969.76 o
 -21   1   3    20417.46    20198.15    679.18 o
 -19   1   3    36825.58    42979.13   2333.55 o
 -17   1   3      225.62      454.00     73.98 o
 -15   1   3    16052.62    16335.58    405.61 o
 -13   1   3    34817.74    36861.92    792.26 o
 -11   1   3    22031.76    23322.70   1027.35 o
  -9   1   3    27248.67    28923.43    675.09 o
  -7   1   3    17680.69    18470.02    342.45 o
  -5   1   3     5846.96     6037.99    168.20 o
  -3   1   3     2978.50     3342.31    119.82 o
  -1   1   3      618.12      666.26    161.09 o
   1   1   3   249972.70   196150.13  87063.33 o
   3   1   3    28857.94    30266.21   1647.71 o
   5   1   3    11503.01    11574.25    496.67 o
   7   1   3      612.55      653.15     77.00 o
   9   1   3     1620.46     1692.62     78.03 o
  11   1   3     6348.12     6112.56    302.15 o
  13   1   3     8155.07     7414.35    281.67 o
  15   1   3    26436.38    26710.72    901.22 o
  17   1   3    12640.72    13711.64    628.90 o
  19   1   3     2811.86     3247.43    418.78 o
  21   1   3     4961.00     4955.44    384.90 o
  23   1   3     4855.65     3974.87    334.80 o
  25   1   3    20999.04    22035.41    653.43 o
  27   1   3     4865.40     4713.32    189.26 o
  29   1   3      976.83      966.40    140.42 o
  31   1   3     1296.29     1476.46    163.26 o
  33   1   3       68.32      240.12    119.69 o
  35   1   3    13732.51    15108.79    485.44 o
  37   1   3     1699.23     1837.29    377.70 o
  39   1   3     7212.62     7571.10    635.90 o
  41   1   3      752.50      617.77    336.09 o
  43   1   3      343.69       40.54    285.94 o
 -46   2   3     5823.55     6381.58    436.73 o
 -44   2   3     5565.73     5344.73    413.80 o
 -42   2   3      222.99      109.83    194.63 o
 -40   2   3      167.19      333.86    195.53 o
 -38   2   3     7408.54     7656.73    435.34 o
 -36   2   3     8291.77     8061.19    349.82 o
 -34   2   3     1815.52     1858.24    201.24 o
 -32   2   3     3217.47     3339.73    238.36 o
 -30   2   3     1554.90     1553.64    183.62 o
 -28   2   3     5137.90     4980.36    264.60 o
 -26   2   3     4861.89     4490.72    378.46 o
 -24   2   3    30159.37    33939.75   1562.71 o
 -22   2   3    27628.39    30170.74   1780.12 o
 -20   2   3     2858.55     2745.66    168.12 o
 -18   2   3      224.53      156.58     74.09 o
 -16   2   3      301.04      352.32     87.32 o
 -14   2   3    14255.56    16080.62    988.46 o
 -12   2   3     6224.12     5751.19    485.94 o
 -10   2   3    21276.43    21639.41    811.75 o
  -8   2   3    28433.23    33953.55    976.50 o
  -6   2   3    12139.31    13480.45    297.04 o
  -4   2   3     6095.83     6359.50    176.94 o
  -2   2   3    18521.30    21109.73    479.89 o
   0   2   3    16235.25    17582.49    840.44 o
   2   2   3    51920.95    58894.41   1814.92 o
   4   2   3    15164.69    16663.03    925.86 o
   6   2   3    35962.96    43683.49   2845.48 o
   8   2   3     4951.96     5071.62    333.41 o
  10   2   3    36125.14    43148.36   4287.40 o
  12   2   3    18813.97    23763.35    672.21 o
  14   2   3    15410.27    17459.30   1261.01 o
  16   2   3    14335.69    16330.17   1169.18 o
  18   2   3    14214.42    15259.09    987.30 o
  20   2   3      248.93      171.65     73.92 o
  22   2   3     1347.04     1476.19    119.04 o
  24   2   3    13413.82    15200.13    499.62 o
  26   2   3    35306.34    40642.18    949.09 o
  28   2   3     8537.21     9246.77    344.70 o
  30   2   3     1546.54     1402.73    213.48 o
  32   2   3      291.94       33.48    191.52 o
  34   2   3     1103.71      928.30    211.65 o
  36   2   3     2897.76     3307.37    320.87 o
  38   2   3     4607.81     4638.14    622.57 o
  40   2   3     7455.97     7716.52    451.16 o
  42   2   3     1910.35     3023.74    496.13 o
 -43   3   3      183.05      359.63    247.41 o
 -41   3   3        3.16        0.00    202.28 o
 -39   3   3      194.57      190.82    174.24 o
 -37   3   3      543.46      457.20    174.11 o
 -35   3   3      880.07     1024.82    194.35 o
 -33   3   3      860.04      755.53    159.82 o
 -31   3   3       97.68      110.22    124.63 o
 -29   3   3       62.34       25.94    121.75 o
 -27   3   3      283.61      150.70    116.87 o
 -25   3   3      343.19      402.66    120.26 o
 -23   3   3     2956.11     2786.84    200.92 o
 -21   3   3     9898.62    10662.07    737.35 o
 -19   3   3      179.56      243.65     98.04 o
 -17   3   3      110.82      108.12     81.69 o
 -15   3   3     1250.34     1293.00    156.21 o
 -13   3   3     3677.85     3602.37    261.97 o
 -11   3   3     1511.07     1662.57    135.83 o
  -9   3   3      965.42     1056.69     99.50 o
  -7   3   3        6.55        0.00     57.05 o
  -5   3   3     4146.05     5232.84    273.24 o
  -3   3   3       26.23       26.38     67.75 o
  -1   3   3     2690.50     2643.90    163.11 o
   1   3   3    10308.71    10543.33    293.43 o
   3   3   3      902.91      991.38     77.48 o
   5   3   3     1571.14     1755.03     94.87 o
   7   3   3     2530.21     2823.45    140.14 o
   9   3   3     2190.32     2250.79    142.45 o
  11   3   3     6807.08     8492.74    347.01 o
  13   3   3     1744.20     1773.22    185.88 o
  15   3   3      349.93      152.16     72.79 o
  17   3   3     1563.07     1907.77    208.67 o
  19   3   3     1409.51     1793.22    132.22 o
  21   3   3       11.14        0.00     96.99 o
  23   3   3     2754.78     2664.06    250.48 o
  25   3   3       46.55        0.00    155.24 o
  27   3   3       16.78      137.79    174.45 o
  29   3   3     5651.99     5009.05    349.11 o
  31   3   3     1331.37     1405.31    238.65 o
  33   3   3        4.24       88.43    159.08 o
  35   3   3     5230.49     5759.09    407.26 o
  37   3   3        8.80      222.38    190.98 o
  39   3   3       98.44      163.19    192.74 o
 -40   4   3     1525.79      792.14    457.56 o
 -38   4   3      265.40       68.03    216.34 o
 -36   4   3     4115.56     4208.85    324.40 o
 -34   4   3     1024.02      600.90    279.01 o
 -32   4   3     1974.65     1609.85    296.31 o
 -30   4   3       96.59      346.42    222.16 o
 -28   4   3      191.95      103.86    156.59 o
 -26   4   3       31.73       23.88    163.37 o
 -24   4   3     9298.24     9245.41    379.55 o
 -22   4   3     6573.36     5757.00    332.14 o
 -20   4   3      711.63      691.18    153.71 o
 -18   4   3     1493.03     1412.75    163.74 o
 -16   4   3     2258.47     2351.41    380.71 o
 -14   4   3       30.57       64.20     91.83 o
 -12   4   3    18369.61    20876.14   1407.08 o
 -10   4   3       86.16      158.77     86.29 o
  -8   4   3    12287.17    13898.10    513.29 o
  -6   4   3       27.08       41.33     77.01 o
  -4   4   3       76.33      276.34    136.57 o
  -2   4   3     2841.08     2699.97    297.15 o
   0   4   3    16849.16     5947.79   9191.26 o
   2   4   3     4311.34     4464.13    395.84 o
   4   4   3      881.04      916.98    147.51 o
   6   4   3     2621.61     3021.03    198.49 o
   8   4   3      178.84      191.85     82.92 o
  10   4   3     5621.03     6855.97    914.96 o
  12   4   3     8155.76     7134.40   1163.33 o
  14   4   3     1345.96     1181.24    152.18 o
  16   4   3    10778.45    12413.01   2000.00 o
  18   4   3      279.41      336.04    144.76 o
  20   4   3       46.85      225.42    147.40 o
  22   4   3     4623.19     4093.86    323.28 o
  24   4   3      546.78      434.43    180.32 o
  26   4   3     5765.27     6014.65    723.93 o
  28   4   3     1346.23     1206.80    232.35 o
  30   4   3      589.97      756.41    220.46 o
  32   4   3      489.28      418.86    197.82 o
  34   4   3     1805.84     2130.82    302.75 o
  36   4   3      166.91      421.22    226.97 o
 -35   5   3     2101.00     1617.02    551.08 o
 -33   5   3     3370.53     3750.36    412.50 o
 -31   5   3      663.87      565.62    262.50 o
 -29   5   3       78.96      336.67    266.41 o
 -27   5   3     3977.24     4125.11    429.45 o
 -25   5   3      659.43      407.84    229.97 o
 -23   5   3     5450.41     5542.58    793.28 o
 -21   5   3     9552.37    10195.23   1348.63 o
 -19   5   3     3970.27     3969.95    364.71 o
 -17   5   3      483.93      550.05    226.88 o
 -15   5   3     4902.71     4592.27    267.39 o
 -13   5   3     6182.72     5846.99    315.59 o
 -11   5   3     1283.53     1470.47    218.99 o
  -9   5   3    10584.97    11279.90    401.48 o
  -7   5   3     6046.38     6634.16    304.31 o
  -5   5   3     3638.61     3590.84    219.06 o
  -3   5   3      353.79      327.55    234.73 o
  -1   5   3     3467.18     3488.94    284.23 o
   1   5   3    16354.80    17402.93    526.03 o
   3   5   3    14243.13    14996.83    704.21 o
   5   5   3      180.91       78.48    132.06 o
   7   5   3      152.45       96.71    145.02 o
   9   5   3      172.60      214.57    158.94 o
  11   5   3      860.93      891.29    197.93 o
  13   5   3     5946.34     6441.89    871.70 o
  15   5   3    12260.61    14001.75   2169.11 o
  17   5   3     2305.48     2333.80    537.74 o
  19   5   3      660.72      406.20    185.04 o
  21   5   3     1314.56     1072.69    219.05 o
  23   5   3      431.06      423.98    222.99 o
  25   5   3     9922.40    11083.68   1612.70 o
  27   5   3     1400.18     1520.13    270.43 o
  29   5   3     1474.35      828.52    245.50 o
  31   5   3      781.80       74.63    194.22 o
 -28   6   3       37.53       70.80    283.66 o
 -26   6   3       32.76        0.00    248.13 o
 -24   6   3     3326.64     3067.18    500.40 o
 -22   6   3      639.98      532.73    262.90 o
 -20   6   3      834.76      719.06    271.73 o
 -18   6   3      206.92      485.94    448.12 o
 -16   6   3      858.46      578.59    258.31 o
 -14   6   3      737.30      187.21    239.61 o
 -12   6   3     5047.30     5140.02    855.16 o
 -10   6   3      425.76      437.79    247.10 o
  -8   6   3     1988.89     1705.09    239.04 o
  -6   6   3      490.30      515.38    199.80 o
  -4   6   3        4.36        0.00    309.76 o
  -2   6   3     1617.77     1545.65    320.46 o
   2   6   3      156.83      339.29    296.61 o
   4   6   3    10842.75    11288.36    798.08 o
   6   6   3      230.87      176.67    175.76 o
   8   6   3       43.63       11.15    151.39 o
  10   6   3     6209.59     6482.64    552.15 o
  12   6   3     3343.64     3460.18    333.48 o
  14   6   3       83.63        0.00    182.98 o
  16   6   3      798.09     1067.24    242.28 o
  18   6   3      141.47        0.80    169.92 o
  20   6   3      670.15      488.04    214.35 o
  22   6   3      942.88     1020.18    535.08 o
 -15   7   3       96.84      239.50    297.68 o
 -13   7   3     1300.56      918.43    303.19 o
 -11   7   3       81.19        0.00    395.84 o
  -9   7   3     1713.64     2403.84    581.49 o
  -7   7   3      759.44      344.00    291.05 o
  -5   7   3      808.76      781.96    314.74 o
  -3   7   3       33.90      515.26    262.88 o
  -1   7   3     1224.85     1043.34    469.99 o
   1   7   3       24.27        0.00    268.87 o
   5   7   3      680.20      385.07    214.02 o
   7   7   3        2.68      419.54    230.99 o
   9   7   3      170.72      214.90    201.65 o
 -48   0   4     4090.51     5066.96    591.09 o
 -46   0   4     1858.09     1806.35    405.44 o
 -44   0   4      717.43      572.95    297.68 o
 -42   0   4     1546.43     1996.81    281.03 o
 -40   0   4    20390.52    19924.27   1049.88 o
 -38   0   4     2414.27     2131.77    374.50 o
 -36   0   4      844.43      994.40    263.54 o
 -34   0   4    23254.34    19705.55    976.26 o
 -32   0   4      915.49      923.98    249.67 o
 -30   0   4     1846.76     1921.58    279.54 o
 -28   0   4    76032.77    80196.43   2961.86 o
 -26   0   4     2776.28     2279.36    170.71 o
 -24   0   4    44372.43    44363.89   1720.99 o
 -22   0   4      207.59      197.39    128.03 o
 -20   0   4    11290.98    13166.49    438.01 o
 -18   0   4    44501.60    48273.13   1253.64 o
 -16   0   4   129490.90   145535.14   5009.87 o
 -14   0   4     2529.41     2012.08    132.47 o
 -12   0   4   101412.46   109943.29   3140.07 o
 -10   0   4     1334.81      834.38    201.69 o
  -8   0   4     4104.51     3503.87    170.71 o
  -4   0   4    32491.68    30940.16   1827.16 o
  -2   0   4    12857.30    12421.46    481.20 o
   0   0   4   913673.44  1058217.25  24303.80 o
   2   0   4    53057.25    56265.55   1822.35 o
   4   0   4     6099.29     5779.37    191.75 o
   6   0   4    87557.14    96846.78   2288.30 o
   8   0   4    17423.63    16280.58    447.32 o
  10   0   4    12393.85    11792.05    352.93 o
  12   0   4    58932.95    59851.23   1467.72 o
  14   0   4     1233.22     1247.96    111.81 o
  16   0   4    17565.50    19553.57    688.72 o
  18   0   4     5345.73     5130.85    244.33 o
  20   0   4    18290.55    19251.17    582.01 o
  22   0   4    23921.29    26081.46    752.57 o
  24   0   4    48572.15    52125.19   1366.82 o
  26   0   4     4053.98     4422.89    259.42 o
  28   0   4     2216.05     1985.38    417.71 o
  30   0   4     3102.19     3081.37    649.77 o
  32   0   4      115.92      136.76    128.45 o
  34   0   4    23922.14    27835.73   1286.74 o
  36   0   4     2970.26     3858.10    471.59 o
 -47   1   4       81.48      226.53    257.14 o
 -45   1   4     1806.34     1775.48    284.47 o
 -43   1   4     4673.66     4380.99    367.91 o
 -41   1   4      297.39      457.81    194.21 o
 -39   1   4     8410.27     7376.39    418.74 o
 -37   1   4     8772.03     8646.51    442.84 o
 -35   1   4      252.61      127.79    164.97 o
 -33   1   4     1108.02      888.24    192.22 o
 -31   1   4    10459.84     9715.33    436.73 o
 -29   1   4       52.41        0.00    125.57 o
 -27   1   4    16122.53    16228.51    458.72 o
 -25   1   4    14809.29    13516.12    397.73 o
 -23   1   4      210.30       94.92     75.69 o
 -21   1   4      363.34      324.40     82.34 o
 -19   1   4     9241.93     9096.31    284.77 o
 -17   1   4     1242.28     1319.35    107.70 o
 -15   1   4    26763.12    28189.05    813.33 o
 -13   1   4     1953.79     1541.01    136.23 o
 -11   1   4     1934.98     1689.86     66.74 o
  -9   1   4     4653.61     4536.75    121.43 o
  -7   1   4      637.16      261.13     72.38 o
  -5   1   4     6301.64     6090.57    199.05 o
  -3   1   4   103249.97   105700.80   4156.10 o
  -1   1   4    19875.71    18882.38    753.22 o
   1   1   4    30381.17    33241.43   1910.64 o
   3   1   4    10493.79    11582.89    555.29 o
   5   1   4      341.44      443.60     54.43 o
   7   1   4      258.88      193.07     74.95 o
   9   1   4    30424.56    32227.13    952.50 o
  11   1   4     1597.26     1453.11     81.76 o
  13   1   4     2328.49     2208.74     99.87 o
  15   1   4     5826.66     5890.07    173.17 o
  17   1   4    13481.56    15251.59    483.10 o
  19   1   4     5961.41     6506.82    231.60 o
  21   1   4     9123.42     8628.73    243.53 o
  23   1   4       81.15       72.58     68.27 o
  25   1   4     7785.59     5978.11   1680.16 o
  27   1   4      340.11      141.82     99.02 o
  29   1   4     8578.41     8927.84    390.20 o
  31   1   4      584.53      689.38    178.43 o
  33   1   4     2123.67     2716.54    271.55 o
  35   1   4      555.43      464.74    177.26 o
  37   1   4     5932.76     5875.71    558.02 o
  39   1   4      856.09      752.20    312.62 o
  41   1   4      546.80      947.45    364.90 o
 -46   2   4        5.25      216.15    202.44 o
 -44   2   4      728.88      522.51    222.63 o
 -42   2   4     4965.77     4837.07    401.35 o
 -40   2   4      837.37     1485.15    268.42 o
 -38   2   4     7345.53     7396.23    446.77 o
 -36   2   4      321.84      233.43    155.86 o
 -34   2   4      651.53      834.94    214.26 o
 -32   2   4     2424.29     2138.23    195.64 o
 -30   2   4    14151.49    13750.62    731.50 o
 -28   2   4    10539.96     9668.38    494.33 o
 -26   2   4    20659.05    20848.60   1494.65 o
 -24   2   4       52.45       83.38     86.80 o
 -22   2   4       28.42       35.25     83.39 o
 -20   2   4      298.67      425.40     98.04 o
 -18   2   4     9568.70    11923.55    621.75 o
 -16   2   4     2586.85     2899.35    162.10 o
 -14   2   4    51900.45    63655.48   4387.38 o
 -12   2   4     6309.38     6874.85    192.52 o
 -10   2   4     5939.36     5731.54    320.17 o
  -8   2   4     1675.35     1470.18     79.02 o
  -6   2   4     8449.24     9190.74    180.57 o
  -4   2   4       35.49       29.92     42.78 o
  -2   2   4    22419.19    22993.32    434.61 o
   0   2   4     1676.14     1386.48    102.23 o
   2   2   4     8154.61     7220.51    157.25 o
   4   2   4     7244.96     7473.63    322.02 o
   6   2   4      295.46      328.55     52.50 o
   8   2   4     4952.64     5283.01    196.04 o
  10   2   4      877.86      566.49     67.24 o
  12   2   4     2321.02     2537.36    218.53 o
  14   2   4    21945.71    25088.41   1627.33 o
  16   2   4     3200.89     2685.05    313.38 o
  18   2   4     2964.08     3233.71    179.18 o
  20   2   4    16008.06    15223.01   3828.39 o
  22   2   4      396.03      315.82     83.89 o
  24   2   4      392.98      486.47    107.29 o
  26   2   4      917.21      545.04    165.38 o
  28   2   4     3356.51     3115.85    272.10 o
  30   2   4     8352.39     8729.76    426.99 o
  32   2   4     3670.09     3393.49    299.56 o
  34   2   4       65.61        0.00    158.31 o
  36   2   4       12.24       71.37    281.14 o
  38   2   4     2260.89     2445.46    440.65 o
  40   2   4     1034.41     1357.39    266.30 o
 -45   3   4      123.08      191.11    235.52 o
 -43   3   4      220.93      402.79    263.33 o
 -41   3   4     9012.71     9544.46    758.07 o
 -39   3   4    10065.18    10593.94    496.89 o
 -37   3   4     6877.74     7424.84    464.62 o
 -35   3   4     5565.75     5882.94    316.29 o
 -33   3   4      461.34      483.78    147.16 o
 -31   3   4       26.24       30.49    142.48 o
 -29   3   4     1674.25     1950.12    199.01 o
 -27   3   4     8091.28     8103.89    539.27 o
 -25   3   4    46860.86    53683.77   3215.47 o
 -23   3   4    14386.63    16024.46   1038.60 o
 -21   3   4       25.06       42.81     99.02 o
 -19   3   4       65.60       40.69     89.87 o
 -17   3   4    38576.74    42754.79   2440.11 o
 -15   3   4     8850.40     9548.40    628.01 o
 -13   3   4     6008.95     5348.36    247.94 o
 -11   3   4     8852.75     9424.01    280.24 o
  -9   3   4    15308.64    19735.43    456.12 o
  -7   3   4      539.68      633.93     84.58 o
  -5   3   4    37342.95    41086.24   1223.85 o
  -3   3   4    11312.61    11771.82    286.41 o
  -1   3   4    27971.76    31323.47    927.40 o
   1   3   4    10585.66    10349.55    534.93 o
   3   3   4       84.41       44.20     48.00 o
   5   3   4       25.55       37.40     55.31 o
   7   3   4    33154.31    39639.13   2045.60 o
   9   3   4    11405.74    13012.88    816.52 o
  11   3   4    13952.58    14203.46   1054.29 o
  13   3   4    10192.89    10450.45   2376.35 o
  15   3   4       44.11        1.92     49.37 o
  17   3   4      206.71      242.76     87.32 o
  19   3   4    10571.82    10408.12    467.76 o
  21   3   4     2928.19     2743.93    275.81 o
  23   3   4    21450.41    23691.33   2005.87 o
  25   3   4     8158.14     8245.70    416.40 o
  27   3   4       69.73      160.12    148.52 o
  29   3   4       36.62       89.26    151.73 o
  31   3   4     9007.02     9692.13    489.13 o
  33   3   4     4795.89     4338.45    359.26 o
  35   3   4     4265.90     4640.23    386.71 o
  37   3   4     1001.00      881.96    247.91 o
 -40   4   4      232.11      242.47    182.98 o
 -38   4   4     4004.01     4263.67    428.08 o
 -36   4   4      695.41      498.85    262.57 o
 -34   4   4     3257.66     3161.80    297.60 o
 -32   4   4      511.77      375.47    168.72 o
 -30   4   4     5477.73     5831.36    323.39 o
 -28   4   4     4744.80     4918.83    550.04 o
 -26   4   4    13244.80    13267.72    467.89 o
 -24   4   4     1095.51     1251.42    175.32 o
 -22   4   4       19.34       56.20    116.19 o
 -20   4   4     2031.09     2377.56    203.14 o
 -18   4   4     2002.73     2197.77    192.13 o
 -16   4   4     1024.60     1099.70    152.34 o
 -14   4   4    33261.38    37259.72   2718.69 o
 -12   4   4      864.42      858.76    135.00 o
 -10   4   4    15973.67    18470.33    581.31 o
  -8   4   4    13889.63    15187.39    346.31 o
  -6   4   4     5364.50     5827.02    271.60 o
  -4   4   4     8973.30    10319.57    552.68 o
  -2   4   4    15870.44    17928.46   1048.32 o
   0   4   4      583.57      729.79    134.29 o
   2   4   4    14507.41    15144.18    686.27 o
   4   4   4     3047.12     3236.42    213.28 o
   6   4   4     9083.83     9999.15    714.57 o
   8   4   4     2961.89     2737.90    182.30 o
  10   4   4    10983.43    11167.02   1086.98 o
  12   4   4      637.42      485.05    107.78 o
  14   4   4    15042.17    15609.09   3276.08 o
  16   4   4     1392.91     1265.27    322.22 o
  18   4   4      162.20        0.00    136.38 o
  20   4   4     8104.17     8234.35    637.50 o
  22   4   4    14641.23    15279.88   2418.25 o
  24   4   4      276.98      234.00    154.55 o
  26   4   4      247.63      333.50    176.29 o
  28   4   4      760.56     1342.70    247.44 o
  30   4   4       91.95      322.71    188.32 o
  32   4   4      744.67      962.09    238.57 o
  34   4   4     1214.36     1305.54    268.38 o
 -35   5   4     1153.63      774.93    304.73 o
 -33   5   4     1244.54      509.30    271.74 o
 -31   5   4     2123.77     2370.47    543.08 o
 -29   5   4      271.25      378.05    269.84 o
 -27   5   4      536.96     1087.89    556.42 o
 -25   5   4       32.05      138.61    197.65 o
 -23   5   4     2655.21     2452.92    318.39 o
 -21   5   4     1074.51     1327.37    341.96 o
 -19   5   4       32.91        0.00    114.90 o
 -17   5   4       81.96      187.50    135.17 o
 -15   5   4      321.48      411.22    209.34 o
 -13   5   4      547.93      648.06    180.21 o
 -11   5   4      228.89       70.54    137.86 o
  -9   5   4       39.09      141.60    145.14 o
  -7   5   4     2501.50     2641.49    285.21 o
  -5   5   4      655.70      688.42    134.68 o
  -3   5   4      162.03      196.26     82.56 o
  -1   5   4       59.39      155.94    147.97 o
   1   5   4       78.76       28.91    136.35 o
   3   5   4       21.30      131.59    139.20 o
   5   5   4      653.33      642.16    185.33 o
   7   5   4      252.46      334.38    154.71 o
   9   5   4     2025.08     2149.17    345.69 o
  11   5   4     1100.27     1020.78    205.26 o
  13   5   4       53.54      163.75    212.86 o
  15   5   4      184.01        0.00    141.86 o
  17   5   4        2.52       26.79    158.00 o
  19   5   4        9.24       64.84    153.72 o
  21   5   4       10.95       82.17    159.55 o
  23   5   4      590.34      561.92    199.42 o
  25   5   4     1361.59     1335.75    251.77 o
  27   5   4      129.59      320.97    212.86 o
  29   5   4      684.68      222.93    220.86 o
 -28   6   4     5339.16     5265.17    480.35 o
 -26   6   4      156.77        0.00    253.60 o
 -24   6   4     6089.84     5712.31   1104.83 o
 -22   6   4      145.90      360.41    316.88 o
 -20   6   4      111.96      258.34    243.54 o
 -18   6   4     2134.08     2524.98    387.84 o
 -16   6   4     9012.24     8620.81    713.79 o
 -14   6   4      818.96      465.91    260.88 o
 -12   6   4     5470.21     5094.29    757.00 o
 -10   6   4      197.19      334.31    338.22 o
  -8   6   4      420.94      369.28    278.36 o
  -6   6   4      313.70      173.70    276.68 o
  -4   6   4      964.63     1013.23    243.33 o
  -2   6   4     4813.46     4040.68    726.59 o
   0   6   4    14178.09    17363.59    952.79 o
   2   6   4       46.69       82.05    169.40 o
   4   6   4      128.09        0.00    162.05 o
   6   6   4      704.23      566.49    204.98 o
   8   6   4     4089.24     4263.87    370.77 o
  10   6   4     3621.92     3106.16    324.18 o
  12   6   4     2995.68     3087.04    322.23 o
  14   6   4       81.57        0.00    273.67 o
  16   6   4      925.26     1144.22    285.94 o
  18   6   4      664.64      626.76    284.88 o
  20   6   4      243.43      245.97    185.30 o
 -13   7   4      509.90      654.04    460.92 o
 -11   7   4      515.90      260.34    438.52 o
  -9   7   4      468.74      871.70    456.66 o
  -7   7   4      986.67     1074.11    331.47 o
  -5   7   4       70.54      323.97    284.07 o
  -3   7   4    11308.31    11924.45   1921.58 o
  -1   7   4     1282.28     1408.27    345.83 o
   1   7   4      237.46       17.59    273.66 o
   5   7   4     1103.35      223.06    224.10 o
   7   7   4      285.78       17.03    180.28 o
 -49   1   5      214.62      212.00    241.13 o
 -47   1   5       13.38       83.22    189.37 o
 -45   1   5     1559.44     1312.67    254.35 o
 -43   1   5     8328.73     8208.07    466.22 o
 -41   1   5     7120.11     5613.40   1039.75 o
 -39   1   5     6542.98     5879.93    394.56 o
 -37   1   5      438.71      198.56    194.29 o
 -35   1   5       15.85       11.17    152.61 o
 -33   1   5    17668.19    16713.56   1217.93 o
 -31   1   5     1950.49     1661.98    169.15 o
 -29   1   5     6809.61     6438.43    273.41 o
 -27   1   5     8466.61     7405.31    284.46 o
 -25   1   5     2311.85     2222.12    161.34 o
 -23   1   5     5061.82     5140.81    217.91 o
 -21   1   5     5551.59     5500.40    350.13 o
 -19   1   5    31540.52    34398.68    781.65 o
 -17   1   5     4797.68     3750.97    167.49 o
 -15   1   5     3638.78     3284.83    166.10 o
 -13   1   5       68.71       17.98     23.69 o
 -11   1   5       77.87       27.87     20.42 o
  -9   1   5    13828.34    13128.23    276.29 o
  -7   1   5    20783.67    20679.17    319.51 o
  -5   1   5    26574.23    26289.92    398.04 o
  -3   1   5     2170.43     1594.93    239.63 o
  -1   1   5     5847.56     5468.59    298.12 o
   1   1   5    30901.00    32307.10   1262.97 o
   3   1   5     1341.58     1149.04     80.82 o
   5   1   5    20795.32    19786.32    687.48 o
   7   1   5    14523.01    14474.54    354.32 o
   9   1   5    13779.31    13872.03    411.03 o
  11   1   5     2600.30     2569.91    104.51 o
  13   1   5      492.33      462.78     64.68 o
  15   1   5     4985.98     5252.30    165.35 o
  17   1   5     6959.44     6612.69    274.58 o
  19   1   5    18820.27    19677.66    426.92 o
  21   1   5     4583.76     4337.66    172.10 o
  23   1   5     3929.28     3700.87    167.94 o
  25   1   5       99.65       47.30     90.12 o
  27   1   5     1342.92     1459.19    156.85 o
  29   1   5     3467.02     3290.19    215.08 o
  31   1   5     4690.94     5055.07    327.30 o
  33   1   5     3681.49     4302.38    330.54 o
  35   1   5     1590.83     1814.30    251.92 o
  37   1   5      610.36      711.42    206.62 o
 -46   2   5     1532.19     1472.34    323.42 o
 -44   2   5     6042.74     6006.08    985.33 o
 -42   2   5     9241.54    10125.85    807.68 o
 -40   2   5     4587.42     4422.16    403.84 o
 -38   2   5     1407.12     1723.16    283.92 o
 -36   2   5        0.79        0.00    179.17 o
 -34   2   5    10339.10    10547.72    551.29 o
 -32   2   5    15737.40    16091.14    574.54 o
 -30   2   5    17549.49    18836.35   1043.24 o
 -28   2   5     7254.69     7275.09    308.67 o
 -26   2   5     4604.24     4247.73    338.29 o
 -24   2   5     1737.04     1309.67    149.98 o
 -22   2   5     2833.78     2947.04    191.79 o
 -20   2   5    13015.52    13346.25    544.40 o
 -18   2   5    46562.32    54665.46   1453.10 o
 -16   2   5    17174.64    19133.60    495.28 o
 -14   2   5    13867.95    15773.79    558.79 o
 -12   2   5     1137.71     1147.73     82.35 o
 -10   2   5     9693.55     9407.31    201.52 o
  -8   2   5    16320.32    16811.38    289.18 o
  -6   2   5    29738.81    30037.91    526.46 o
  -4   2   5    14144.76    13605.52    316.06 o
  -2   2   5    27285.35    27038.81    726.01 o
   0   2   5      859.35      923.57     81.89 o
   2   2   5     1248.21     1010.65     87.51 o
   4   2   5    14648.82    13868.07    653.81 o
   6   2   5    15077.29    14117.51    782.96 o
   8   2   5     6385.88     6301.13    365.08 o
  10   2   5     6540.56     6343.31    251.79 o
  12   2   5      756.71      701.65     78.42 o
  14   2   5       27.47        0.00     60.17 o
  16   2   5    12805.11    12693.89    805.84 o
  18   2   5    13229.80    12982.40    554.96 o
  20   2   5    10399.73     9944.33    328.05 o
  22   2   5      662.97      512.39    177.24 o
  24   2   5       50.78       51.72     69.77 o
  26   2   5      253.66      208.54    136.84 o
  28   2   5     3514.19     3744.26    297.23 o
  30   2   5     2658.18     3017.87    291.58 o
  32   2   5     4927.62     5612.79    362.30 o
  34   2   5     1938.13     1928.05    270.04 o
  36   2   5      797.89     1021.70    244.50 o
  38   2   5      753.47     1268.10    249.24 o
 -45   3   5      628.16      660.19    282.06 o
 -43   3   5       35.76      453.22    256.84 o
 -41   3   5      301.49      296.16    244.74 o
 -39   3   5      668.90      719.01    282.21 o
 -37   3   5      168.19       26.13    152.47 o
 -35   3   5      262.54      275.61    159.03 o
 -33   3   5     2040.91     1746.28    216.15 o
 -31   3   5       97.21        0.00    176.56 o
 -29   3   5     9695.94     9705.78    669.88 o
 -27   3   5     1460.14     1488.45    284.19 o
 -25   3   5      221.32      303.05    125.63 o
 -23   3   5      174.58      107.24    103.58 o
 -21   3   5      913.79     1062.77    147.51 o
 -19   3   5      314.98      322.57    109.93 o
 -17   3   5     2553.01     2682.28    365.40 o
 -15   3   5       76.99      143.09     86.02 o
 -13   3   5     1170.88     1210.96    168.01 o
 -11   3   5       27.55       18.21     35.63 o
  -9   3   5     8284.85     8506.18    315.86 o
  -7   3   5      132.96      135.08     46.88 o
  -5   3   5     4029.80     4064.42    139.54 o
  -3   3   5     4032.35     4228.49    147.68 o
  -1   3   5        0.74        0.00     42.97 o
   1   3   5      155.82      126.23     50.11 o
   3   3   5      223.97      196.77     60.86 o
   5   3   5     3959.02     4051.70    218.68 o
   7   3   5      204.73      212.81     76.65 o
   9   3   5      188.58      110.96     76.82 o
  11   3   5       12.31       24.03     67.78 o
  13   3   5       95.29      215.64     83.24 o
  15   3   5     1349.45     1368.85    138.27 o
  17   3   5      319.49      280.65     91.85 o
  19   3   5      293.08      177.19     67.41 o
  21   3   5     1306.08     1401.43    199.73 o
  23   3   5       21.29      102.42    138.64 o
  25   3   5      400.10      419.78    170.73 o
  27   3   5      173.87      287.86    156.81 o
  29   3   5       80.52      164.06    150.80 o
  31   3   5       12.60        8.68    160.10 o
  33   3   5      417.18      650.60    212.51 o
  35   3   5      734.70     1007.09    276.34 o
 -40   4   5     1123.14     1786.34    349.88 o
 -38   4   5      134.18      323.49    172.72 o
 -36   4   5      216.69      322.64    321.80 o
 -34   4   5      212.19       32.64    165.84 o
 -32   4   5     3871.51     3785.10    290.07 o
 -30   4   5     1097.40     1173.74    204.82 o
 -28   4   5     5766.30     5952.53    333.49 o
 -26   4   5      731.31      473.01    164.03 o
 -24   4   5     2648.05     2666.22    230.14 o
 -22   4   5      149.54        0.00    125.39 o
 -20   4   5     5936.71     6225.35    794.61 o
 -18   4   5     4001.30     3510.46    234.43 o
 -16   4   5    10175.87    10800.12    904.43 o
 -14   4   5      898.52      888.99    153.71 o
 -12   4   5      454.22      440.93    162.77 o
 -10   4   5      444.38      398.97    138.79 o
  -8   4   5     1415.65     1393.40    114.85 o
  -6   4   5     3472.36     3729.08    233.93 o
  -4   4   5     3609.41     3551.48    181.23 o
  -2   4   5     2918.24     2924.52    177.44 o
   0   4   5     3285.45     3108.52    190.49 o
   2   4   5      807.29      862.41    124.40 o
   4   4   5     5443.70     4727.18    223.80 o
   6   4   5     3182.65     3137.53    226.75 o
   8   4   5     1701.94     1784.79    221.00 o
  10   4   5      806.90      867.01    133.28 o
  12   4   5     7547.16     8179.34    416.98 o
  14   4   5     1134.55     1256.13    154.06 o
  16   4   5      326.55      117.05    100.92 o
  18   4   5     4390.18     4073.78    314.00 o
  20   4   5      771.24      609.72    189.56 o
  22   4   5     3209.11     3083.97    296.18 o
  24   4   5      704.24      614.87    188.51 o
  26   4   5     1034.87     1056.01    281.68 o
  28   4   5      864.63     1180.21    343.03 o
  30   4   5       77.60       26.14    236.33 o
  32   4   5      560.78      457.89    212.49 o
 -35   5   5     2010.19     1931.21    367.24 o
 -33   5   5      900.78      989.69    297.35 o
 -31   5   5     5556.45     6810.28    668.45 o
 -29   5   5     3424.67     3677.05    392.39 o
 -27   5   5     1625.21     1726.43    312.79 o
 -25   5   5     1268.94     1214.93    204.29 o
 -23   5   5     2290.67     2384.57    261.06 o
 -21   5   5      962.80     1046.21    189.58 o
 -19   5   5    12411.02    12706.30   1108.78 o
 -17   5   5     2484.86     2291.39    223.24 o
 -15   5   5     3817.93     3320.29    253.01 o
 -13   5   5      742.45      942.66    172.18 o
 -11   5   5     1314.10     1007.90    176.71 o
  -9   5   5     9316.92     7903.03   1145.48 o
  -7   5   5     6328.74     6584.52    446.55 o
  -5   5   5     4081.66     4270.68    286.55 o
  -3   5   5     4520.20     4493.16    359.17 o
  -1   5   5       76.21       71.42    247.53 o
   1   5   5      839.42      940.35    197.39 o
   3   5   5     2887.64     2668.91    276.03 o
   5   5   5     9867.31    10775.60   1073.89 o
   7   5   5     5631.43     5485.03    361.67 o
   9   5   5     6962.47     7648.31   1022.67 o
  11   5   5      150.34       69.50    120.94 o
  13   5   5      688.72      549.88    187.31 o
  15   5   5     2598.35     2137.72    268.51 o
  17   5   5     2337.96     2485.29    287.90 o
  19   5   5     4731.09     4525.20    685.52 o
  21   5   5     8289.01     8357.59   1221.13 o
  23   5   5      162.46      345.79    194.63 o
  25   5   5      696.84      755.02    227.60 o
  27   5   5      126.34      135.76    324.89 o
 -28   6   5      965.97     1300.09    332.97 o
 -26   6   5       48.62        0.00    259.47 o
 -24   6   5       48.93       16.82    227.88 o
 -22   6   5      688.40      395.55    236.77 o
 -20   6   5     1288.60     1218.11    305.70 o
 -18   6   5       25.12      390.81    248.80 o
 -16   6   5     3017.56     3165.65    611.36 o
 -14   6   5      113.04        0.00    404.38 o
 -12   6   5       21.87        0.00    376.63 o
 -10   6   5      238.29      717.76    260.14 o
  -8   6   5      299.23      489.95    211.17 o
  -6   6   5       36.74       25.18    196.51 o
  -4   6   5     9815.49    10766.06    901.70 o
  -2   6   5     1646.47     1456.67    351.68 o
   0   6   5       99.21      267.81    241.13 o
   2   6   5      175.93       68.91    174.79 o
   4   6   5      169.23      300.93    192.90 o
   6   6   5       51.87        0.00    241.66 o
   8   6   5      999.88     1245.98    254.02 o
  10   6   5       19.75      108.65    166.24 o
  12   6   5     1271.95     1465.06    267.00 o
  14   6   5      380.87      364.38    190.99 o
  16   6   5     1205.14      809.65    231.82 o
  18   6   5      126.10      300.09    291.81 o
  20   6   5      397.74      347.27    211.10 o
 -11   7   5      120.12        0.00    468.39 o
  -9   7   5      113.58      790.61    515.34 o
  -7   7   5     1663.54     1538.24    357.77 o
  -5   7   5     1418.01     1818.21    550.55 o
  -3   7   5     1113.60      708.61    355.83 o
  -1   7   5        3.11      427.43    295.54 o
   1   7   5       12.17      320.32    636.97 o
 -48   0   6     6976.19     7876.24    686.05 o
 -46   0   6     5426.60     6160.58    591.09 o
 -44   0   6    14595.17    12865.31    839.69 o
 -42   0   6      455.65        0.00    261.40 o
 -40   0   6      663.33      881.30    324.35 o
 -38   0   6     5437.46     4253.94    488.66 o
 -36   0   6    12740.67    11625.52    736.20 o
 -34   0   6    14976.68    13453.21    766.07 o
 -32   0   6    18324.22    16516.43    864.23 o
 -30   0   6     3029.28     2588.43    343.56 o
 -28   0   6        8.27       92.82    190.98 o
 -26   0   6     2749.50     2330.52    407.04 o
 -24   0   6     9880.77     8773.63    355.95 o
 -22   0   6     8812.76     8310.86    338.25 o
 -20   0   6    53922.02    54689.74   1585.49 o
 -18   0   6     7939.05     7348.49    219.27 o
 -16   0   6     6570.72     6327.10    196.92 o
 -14   0   6    16280.45    15092.95    357.90 o
 -12   0   6    25410.08    24497.44    531.54 o
 -10   0   6    10518.90     9648.09    294.70 o
  -8   0   6    17441.29    15111.55    507.81 o
  -6   0   6    10041.47     8829.51    534.01 o
  -4   0   6    16441.10    14019.78    779.85 o
  -2   0   6    10180.37    11571.10    497.20 o
   0   0   6    21134.35    18650.44    436.35 o
   2   0   6    22749.46    22285.06    923.98 o
   4   0   6    15512.66    13812.31    541.48 o
   6   0   6     5710.05     5468.77    207.01 o
   8   0   6     7348.85     7053.47    254.79 o
  10   0   6    12662.78    12636.64    394.63 o
  12   0   6     6928.57     6762.51    261.93 o
  14   0   6    13658.99    14127.73    450.44 o
  16   0   6    26612.49    28667.55    799.34 o
  18   0   6     6178.51     5482.71    259.20 o
  20   0   6     1470.28     1427.63    161.53 o
  22   0   6     4021.20     3627.75    235.16 o
  24   0   6      613.04      682.75    157.91 o
  26   0   6    23980.85    23229.69   1032.81 o
  28   0   6    12500.50    12125.92    672.18 o
  30   0   6      421.63      361.70    199.52 o
  32   0   6     1263.03     1351.83    299.81 o
 -49   1   6      527.83      407.15    270.20 o
 -47   1   6     2459.71     2210.20    692.99 o
 -45   1   6     2789.05     2521.53    391.04 o
 -43   1   6      485.54      850.22    244.55 o
 -41   1   6     2761.91     2774.23    365.43 o
 -39   1   6     6498.76     5385.34    378.34 o
 -37   1   6      104.45      334.87    186.01 o
 -35   1   6     4057.01     3699.17    316.86 o
 -33   1   6       75.21        0.03    108.09 o
 -31   1   6     2399.55     2316.66    196.27 o
 -29   1   6     4726.90     3708.19    277.26 o
 -27   1   6     3750.10     3604.49    209.67 o
 -25   1   6     2225.54     2211.86    163.39 o
 -23   1   6    10687.76    10896.81    686.81 o
 -21   1   6     7901.30     7756.66    271.69 o
 -19   1   6    18008.98    18214.38    647.85 o
 -17   1   6      478.66      372.50     42.70 o
 -15   1   6     3866.49     3632.98    130.02 o
 -13   1   6       31.77       49.99     24.79 o
 -11   1   6    19591.38    19203.60    340.85 o
  -9   1   6      674.29      540.02     47.88 o
  -7   1   6     8278.38     7483.34    164.01 o
  -5   1   6    10478.74    10526.06    235.00 o
  -3   1   6     1401.75      898.93    412.82 o
  -1   1   6     1449.05     1648.21    231.31 o
   1   1   6    22490.60    22080.52    659.26 o
   3   1   6     4006.17     3724.14    145.35 o
   5   1   6    26259.73    26610.12    910.95 o
   7   1   6    11066.01    11284.29    305.26 o
   9   1   6       84.61       80.42     53.62 o
  11   1   6      519.92      584.13     84.58 o
  13   1   6    15164.42    15691.58    369.60 o
  15   1   6      301.40      290.38     81.38 o
  17   1   6     7171.91     6918.13    249.87 o
  19   1   6     1332.85     1350.94    133.77 o
  21   1   6     1179.26     1194.56    136.94 o
  23   1   6     2135.02     2124.13    168.97 o
  25   1   6     8434.04     8333.23    307.14 o
  27   1   6     1952.05     2382.70    192.56 o
  29   1   6     7618.09     7664.62    314.12 o
  31   1   6       17.34      281.32    165.04 o
  33   1   6     1435.83     1401.98    309.42 o
  35   1   6      182.16       48.01    213.39 o
  37   1   6     4230.63     3984.00    468.39 o
 -46   2   6     1812.22      780.24    283.02 o
 -44   2   6       15.85       53.77    767.14 o
 -42   2   6     1813.12     2188.56    661.51 o
 -40   2   6      118.07      218.43    293.41 o
 -38   2   6      501.59      590.95    173.29 o
 -36   2   6      161.30      113.10    139.29 o
 -34   2   6     1602.29     1782.57    199.89 o
 -32   2   6     1344.41     1211.40    179.85 o
 -30   2   6     3467.52     3487.16    272.19 o
 -28   2   6     2661.92     2366.57    249.71 o
 -26   2   6      302.27      349.30    128.94 o
 -24   2   6     1984.20     1805.66    170.15 o
 -22   2   6     5522.68     5524.04    249.84 o
 -20   2   6       53.81       38.93     83.00 o
 -18   2   6     7945.42     8431.06    297.04 o
 -16   2   6      782.70     1040.43    193.61 o
 -14   2   6       37.50        0.00     30.13 o
 -12   2   6     1006.07     1240.03     93.98 o
 -10   2   6      561.85      423.21     50.04 o
  -8   2   6     3648.76     3444.65    111.48 o
  -6   2   6    10256.34    10045.94    216.69 o
  -4   2   6     4811.30     4684.97    170.48 o
  -2   2   6     4999.11     4920.90    201.97 o
   0   2   6      912.18     1057.31     91.56 o
   2   2   6     6462.85     5959.38    240.02 o
   4   2   6     4665.33     4899.23    292.42 o
   6   2   6     5324.52     5528.57    360.29 o
   8   2   6      652.49      696.26     94.74 o
  10   2   6      730.56      746.19     98.03 o
  12   2   6     1716.27     1574.15    131.99 o
  14   2   6      625.79      446.43     94.42 o
  16   2   6      862.67      765.37    118.53 o
  18   2   6     3225.26     3038.41    187.61 o
  20   2   6       26.59       25.95     81.65 o
  22   2   6     1812.00     1946.09    173.21 o
  24   2   6     1021.92     1074.29    151.69 o
  26   2   6     1058.63     1057.79    199.73 o
  28   2   6     1861.83     1844.75    249.56 o
  30   2   6     1278.94     1592.93    239.83 o
  32   2   6      160.75      198.33    184.23 o
  34   2   6      212.66      175.21    196.39 o
  36   2   6     1080.82     1229.49    260.77 o
 -45   3   6     5121.98     3383.00   2741.53 o
 -43   3   6     6759.95     6913.81    590.02 o
 -41   3   6      855.13      414.56    183.19 o
 -39   3   6      199.18      128.44    241.58 o
 -37   3   6     7602.65     8053.92    383.86 o
 -35   3   6     7096.10     6687.51    467.47 o
 -33   3   6     6939.75     7499.22    530.79 o
 -31   3   6     2582.75     2332.04    231.66 o
 -29   3   6     1898.15     1833.87    205.23 o
 -27   3   6     6465.96     6511.00    319.83 o
 -25   3   6    19827.53    20757.72    601.22 o
 -23   3   6     6938.93     8040.61    335.26 o
 -21   3   6    26260.27    29287.52   1418.29 o
 -19   3   6     1010.33     1015.61    144.75 o
 -17   3   6      242.29      249.98    103.12 o
 -15   3   6     2234.97     1871.68    188.17 o
 -13   3   6    18405.41    17998.34   1685.96 o
 -11   3   6     7494.51     7297.21    214.62 o
  -9   3   6    30312.85    32226.82    521.42 o
  -7   3   6    12863.83    12997.07    331.30 o
  -5   3   6      370.99      408.67     71.06 o
  -3   3   6     1717.90     1658.20    104.41 o
  -1   3   6    16894.60    17636.08    689.16 o
   1   3   6     1855.23     1499.32    124.78 o
   3   3   6    50030.39    53277.82   2574.07 o
   5   3   6     1391.74     1287.50    125.22 o
   7   3   6     9412.19     9779.32    724.44 o
   9   3   6      371.85      310.95     91.51 o
  11   3   6     6630.50     6344.67    252.00 o
  13   3   6      944.64      944.44    127.47 o
  15   3   6    13897.67    14401.01    662.24 o
  17   3   6     6094.46     5610.57    402.00 o
  19   3   6    12723.84    13081.44    557.65 o
  21   3   6       39.98       30.35     96.38 o
  23   3   6     6467.46     5948.49    355.35 o
  25   3   6      124.18      150.46    183.52 o
  27   3   6    11427.20    12026.77    538.21 o
  29   3   6       79.54        6.02    173.75 o
  31   3   6     6498.83     6928.76    427.77 o
  33   3   6      106.96      186.47    193.51 o
  35   3   6      352.54      718.23    247.11 o
 -40   4   6       95.92        0.00    394.18 o
 -38   4   6      800.66      621.81    271.15 o
 -36   4   6     2019.01     2387.28    272.42 o
 -34   4   6     6265.50     6692.64    374.24 o
 -32   4   6       84.37       61.99    161.38 o
 -30   4   6     5727.86     5796.32    343.56 o
 -28   4   6      197.54      372.76    167.96 o
 -26   4   6       80.11        0.00    133.68 o
 -24   4   6      127.56      101.48    139.52 o
 -22   4   6     5889.33     6278.97    316.89 o
 -20   4   6     6455.85     5687.80    342.24 o
 -18   4   6    13689.68    13672.74    454.74 o
 -16   4   6      940.60     1220.35    171.06 o
 -14   4   6     1395.01      964.75    249.42 o
 -12   4   6     2481.39     2213.79    179.00 o
 -10   4   6     2585.50     2762.51    148.19 o
  -8   4   6      509.10      480.14     90.74 o
  -6   4   6     9052.40     8842.04    479.03 o
  -4   4   6      463.37      391.82     99.79 o
  -2   4   6     3606.03     3829.81    203.38 o
   0   4   6      340.15      252.31    108.01 o
   2   4   6    15596.61    16057.84    927.77 o
   4   4   6    10563.59    11091.02    440.61 o
   6   4   6     2469.47     2715.70    190.64 o
   8   4   6     2815.84     2869.92    231.41 o
  10   4   6     2538.18     2807.37    198.76 o
  12   4   6     4472.59     4474.75    240.52 o
  14   4   6     6899.59     6783.49    358.82 o
  16   4   6     2435.02     2374.37    198.26 o
  18   4   6     4547.58     4984.92    721.26 o
  20   4   6       16.85      208.47    151.15 o
  22   4   6       95.92       32.22    150.55 o
  24   4   6     3249.27     3506.25    369.70 o
  26   4   6     1278.09     1895.22    265.04 o
  28   4   6     1722.81     1552.32    508.40 o
  30   4   6     7527.96     7207.27    644.44 o
 -35   5   6       15.84        0.00    263.39 o
 -33   5   6       46.79      813.86    313.98 o
 -31   5   6      215.86      207.58    302.48 o
 -29   5   6      926.03      615.54    208.75 o
 -27   5   6     2990.09     2893.62    274.36 o
 -25   5   6     3109.25     2517.62    256.85 o
 -23   5   6       51.58       68.97    153.87 o
 -21   5   6      526.35      402.39    163.44 o
 -19   5   6      551.55      459.86    160.86 o
 -17   5   6     2292.41     2663.41    239.62 o
 -15   5   6     9361.82     9604.55    507.71 o
 -13   5   6     8149.00     8667.10    793.81 o
 -11   5   6     3521.57     3522.60    337.90 o
  -9   5   6     4414.73     4776.56    319.65 o
  -7   5   6     1514.17     1394.25    223.94 o
  -5   5   6      166.03      115.17    160.46 o
  -3   5   6     1191.62      813.27    291.53 o
  -1   5   6     3638.85     4375.57    437.45 o
   1   5   6    10184.11    10364.88    733.53 o
   3   5   6      385.36      531.62    186.77 o
   5   5   6        3.49       52.83    139.77 o
   7   5   6        6.05        0.00    105.40 o
   9   5   6       14.91       65.30    119.32 o
  11   5   6     5102.37     4922.09    280.96 o
  13   5   6     2623.72     2261.32    278.13 o
  15   5   6     3102.34     2702.82    292.21 o
  17   5   6     6493.05     6245.17    570.82 o
  19   5   6     1076.94     1064.42    246.54 o
  21   5   6     1577.61     1211.77    243.43 o
  23   5   6       50.98        0.00    216.06 o
  25   5   6      550.64      914.16    224.36 o
 -28   6   6      229.28      616.78    317.44 o
 -26   6   6      944.18      935.88    412.91 o
 -24   6   6      655.93      769.27    472.66 o
 -22   6   6      615.79      330.76    436.38 o
 -20   6   6     5246.08     5273.95    731.93 o
 -18   6   6       19.46      485.46    450.25 o
 -16   6   6     1481.73     1572.04    333.42 o
 -14   6   6      555.56      239.90    259.27 o
 -12   6   6     2005.15     2004.55    330.81 o
 -10   6   6      156.75      269.78    235.87 o
  -8   6   6     2228.93     2477.84    294.90 o
  -6   6   6     1757.48     1751.11    344.84 o
  -4   6   6     3668.60     3673.18    343.05 o
  -2   6   6     2963.42     2732.38    406.40 o
   0   6   6     3244.75     3735.40    470.53 o
   2   6   6      746.09      830.65    234.07 o
   4   6   6     1111.89      893.08    372.90 o
   6   6   6       44.40        0.00    162.25 o
   8   6   6     1551.49     1498.82    271.07 o
  10   6   6      728.53      421.78    375.57 o
  12   6   6       59.58      157.01    262.47 o
  14   6   6      657.26      674.90    231.87 o
  16   6   6     4723.87     4816.01    554.82 o
 -49   1   7     6331.63     4757.25   3734.33 o
 -47   1   7     2884.77     2609.32    360.95 o
 -45   1   7      618.96      632.98    244.63 o
 -43   1   7       69.60       40.34    215.53 o
 -41   1   7     4365.90     3898.52    496.67 o
 -39   1   7     6088.04     5193.66    659.38 o
 -37   1   7     5193.33     4807.41    377.51 o
 -35   1   7     1840.59     1977.65    202.93 o
 -33   1   7    10429.40     8698.63    396.28 o
 -31   1   7      417.71      350.52    170.13 o
 -29   1   7     6626.98     6257.08    378.09 o
 -27   1   7    15057.90    15275.20    863.26 o
 -25   1   7    18399.71    19214.50    524.13 o
 -23   1   7    10397.68    10926.88    363.34 o
 -21   1   7     2600.93     2486.68    137.21 o
 -19   1   7    10074.61    11232.29    244.46 o
 -17   1   7     7641.97     7381.43    206.41 o
 -15   1   7    22999.28    22921.07    678.55 o
 -13   1   7    28812.03    29524.95    670.34 o
 -11   1   7    20637.64    20344.34    332.48 o
  -9   1   7    13119.45    13695.15    307.33 o
  -7   1   7        3.15       19.71     24.40 o
  -5   1   7     3121.35     2894.43    104.26 o
  -3   1   7      837.60      368.95    135.16 o
  -1   1   7     7155.97     5241.55    491.06 o
   1   1   7   103781.22   113201.73   1892.67 o
   3   1   7     4207.23     3388.32    147.51 o
   5   1   7      337.10      292.07     65.12 o
   7   1   7    13725.46    13959.69    366.69 o
   9   1   7     8059.54     7875.92    305.88 o
  11   1   7     3016.67     2676.95    152.72 o
  13   1   7     3362.54     3201.46    170.72 o
  15   1   7     9923.92    10140.58    320.28 o
  17   1   7     1556.16     1624.11    144.51 o
  19   1   7      239.30      246.04     93.55 o
  21   1   7     8798.94     9299.04    325.96 o
  23   1   7     8618.45     8631.15    318.41 o
  25   1   7    11654.18    12085.20    528.58 o
  27   1   7      128.66      124.99    138.08 o
  29   1   7      794.63      657.75    179.93 o
  31   1   7       47.60       17.07    200.59 o
  33   1   7      363.77      494.00    220.86 o
  35   1   7     7758.39     8681.79    647.64 o
  37   1   7      787.14      728.73    298.75 o
 -46   2   7     2282.53     1525.48    327.19 o
 -44   2   7     1170.43     1075.50    288.48 o
 -42   2   7      444.99      499.87    250.01 o
 -40   2   7     2094.72     2365.99    399.99 o
 -38   2   7    10548.11    10046.30    418.00 o
 -36   2   7     8678.83     8340.71    643.37 o
 -34   2   7     2555.62     2560.76    245.47 o
 -32   2   7       48.22      222.29    137.20 o
 -30   2   7     1398.21     1026.77    175.46 o
 -28   2   7      782.16      702.50    151.68 o
 -26   2   7    11107.96    11876.04    541.14 o
 -24   2   7    35543.34    41651.68   2718.78 o
 -22   2   7    16507.64    18297.36    525.64 o
 -20   2   7      311.54      385.74    105.55 o
 -18   2   7     5677.26     6090.84    573.98 o
 -16   2   7     9823.21     9300.29    300.05 o
 -14   2   7    18083.79    18606.47    429.89 o
 -12   2   7     1968.41     1785.78    107.31 o
 -10   2   7     8084.82     7186.81    175.89 o
  -8   2   7     6363.15     6623.32    166.55 o
  -6   2   7      942.23      973.66     82.86 o
  -4   2   7    17785.33    17969.06    674.98 o
  -2   2   7    49540.45    54356.88   1988.21 o
   0   2   7    30936.60    32467.16   1048.13 o
   2   2   7     5262.69     4547.36    182.26 o
   4   2   7     1372.71     1229.03    111.51 o
   6   2   7     1694.68     1654.14    129.13 o
   8   2   7    13163.46    13332.52    651.56 o
  10   2   7    23478.73    23611.68   1147.77 o
  12   2   7    11981.85    12047.62    502.62 o
  14   2   7     9100.36     9075.49    442.61 o
  16   2   7     2387.23     2400.29    176.71 o
  18   2   7       13.99       36.08     86.58 o
  20   2   7     8045.09     8071.72    329.14 o
  22   2   7     3842.65     3998.86    235.58 o
  24   2   7     8356.01     7850.48    346.08 o
  26   2   7    11416.60    11643.01    424.60 o
  28   2   7     1002.31     1053.00    218.99 o
  30   2   7       81.13       34.24    158.16 o
  32   2   7     4313.49     4728.73    532.41 o
  34   2   7     2662.60     2453.99    452.39 o
 -45   3   7        1.65      436.97    390.50 o
 -43   3   7       17.64        0.00    163.22 o
 -41   3   7      250.98       94.28    318.72 o
 -39   3   7      740.51      841.62    260.58 o
 -37   3   7      184.44        0.00    162.61 o
 -35   3   7       78.71        0.00    156.39 o
 -33   3   7      679.60      563.20    178.29 o
 -31   3   7      482.48      303.01    165.05 o
 -29   3   7      318.67      324.69    153.84 o
 -27   3   7     3227.25     3661.33    471.39 o
 -25   3   7      183.70      405.51    137.78 o
 -23   3   7     1877.90     1472.50    180.45 o
 -21   3   7     1304.48     1474.82    215.59 o
 -19   3   7      389.67      369.15    124.95 o
 -17   3   7      158.53        0.00     57.48 o
 -15   3   7     1102.12     1031.71    132.52 o
 -13   3   7     1979.42     1785.35    126.59 o
 -11   3   7     2445.51     2454.69    115.62 o
  -9   3   7     1308.12     1410.83    118.41 o
  -7   3   7      540.68      589.37     78.79 o
  -5   3   7       19.32        0.00     79.44 o
  -3   3   7      846.52      813.19    116.34 o
  -1   3   7     1426.61     1374.91    122.09 o
   1   3   7     4586.10     4131.91    191.45 o
   3   3   7      624.56      505.21     97.63 o
   5   3   7        2.21       11.42     73.29 o
   7   3   7     5279.24     4998.59    358.85 o
   9   3   7      329.99      369.53    100.08 o
  11   3   7     4174.07     3724.12    208.29 o
  13   3   7       79.45      114.86     96.50 o
  15   3   7      149.77      126.58    114.84 o
  17   3   7      129.84       82.46    102.95 o
  19   3   7     1204.65     1556.83    196.62 o
  21   3   7       41.87      116.60    111.39 o
  23   3   7     4211.01     4354.51    331.08 o
  25   3   7       46.69      207.89    156.89 o
  27   3   7      115.28      331.72    180.97 o
  29   3   7      357.48      582.83    248.07 o
  31   3   7     2148.13     2602.57    314.21 o
  33   3   7       47.28      110.25    192.86 o
 -40   4   7     3383.24     3051.12    519.40 o
 -38   4   7      869.07     1097.76    229.93 o
 -36   4   7     4051.54     4182.58    329.18 o
 -34   4   7      404.66      516.26    198.03 o
 -32   4   7      673.75      773.23    205.58 o
 -30   4   7      984.12     1557.56    230.33 o
 -28   4   7       42.44      102.56    175.57 o
 -26   4   7      566.62      446.09    168.76 o
 -24   4   7     8739.21     9005.47    387.29 o
 -22   4   7     2794.73     2634.01    234.03 o
 -20   4   7      616.13      705.80    158.16 o
 -18   4   7       12.80        0.00     93.51 o
 -16   4   7     6693.47     6323.77    438.52 o
 -14   4   7      270.54      237.03    117.76 o
 -12   4   7    10431.33    10850.79    508.61 o
 -10   4   7      121.27        0.00    134.87 o
  -8   4   7     7772.53     7673.69    515.29 o
  -6   4   7     2745.83     2535.02    168.53 o
  -4   4   7      469.83      436.83    105.85 o
  -2   4   7     5451.85     4707.73    274.21 o
   0   4   7    11673.33    11877.64    505.56 o
   2   4   7      744.29      774.01    130.13 o
   4   4   7       27.09       43.69    127.01 o
   6   4   7      679.74      579.80    123.16 o
   8   4   7      458.56      453.90    124.08 o
  10   4   7     7064.75     6539.55    468.56 o
  12   4   7     6375.81     5976.52    279.52 o
  14   4   7     1314.41     1225.22    165.27 o
  16   4   7     2714.76     2645.80    219.39 o
  18   4   7      599.35      556.27    179.25 o
  20   4   7      237.43      170.27    154.91 o
  22   4   7     3866.51     3580.95    327.86 o
  24   4   7      845.24      623.72    309.42 o
  26   4   7     3085.80     2548.87    303.83 o
  28   4   7       87.96       12.11    260.34 o
 -35   5   7     1388.22      965.43    529.21 o
 -33   5   7     1717.37     1939.02    475.64 o
 -31   5   7        3.90        0.00    175.79 o
 -29   5   7      611.63      934.14    211.76 o
 -27   5   7     9826.18    10539.74    448.54 o
 -25   5   7     4272.31     4673.62    545.05 o
 -23   5   7     4797.86     4853.16    318.10 o
 -21   5   7     1173.54      996.62    237.67 o
 -19   5   7      144.70        0.00    187.58 o
 -17   5   7      442.25      527.80    226.84 o
 -15   5   7    10723.57    10844.87    550.61 o
 -13   5   7     6945.08     6376.75    919.71 o
 -11   5   7     1937.65     1496.46    377.17 o
  -9   5   7     5793.15     5817.63    358.32 o
  -7   5   7       12.02        0.00    161.38 o
  -5   5   7      117.20        0.00    247.92 o
  -3   5   7     3694.36     3157.26    269.13 o
  -1   5   7     4866.25     5905.58    483.33 o
   1   5   7     9713.21     9363.87    555.35 o
   3   5   7     4772.63     5007.87    273.51 o
   5   5   7      485.68      334.47    136.50 o
   7   5   7     1365.44     1258.16    176.31 o
   9   5   7     2559.78     2792.32    235.62 o
  11   5   7     1216.82     1413.95    191.00 o
  13   5   7     1558.23     1591.24    280.61 o
  15   5   7     3548.32     3453.01    333.57 o
  17   5   7       40.66      210.52    175.32 o
  19   5   7      141.04      360.96    188.90 o
  21   5   7     2727.60     2437.71    299.51 o
  23   5   7     1500.78     1413.31    266.31 o
 -26   6   7       19.00        0.00    407.58 o
 -24   6   7     2309.88     3293.68    632.70 o
 -22   6   7      828.29      442.79    454.52 o
 -20   6   7      621.94      734.33    262.96 o
 -18   6   7     1513.56     1351.18    292.49 o
 -16   6   7       40.25        0.00    228.26 o
 -14   6   7     1366.44     1044.13    300.63 o
 -12   6   7     1428.82     1736.09    341.59 o
 -10   6   7      152.67       83.54    324.35 o
  -8   6   7     1339.48     1042.35    258.35 o
  -6   6   7      762.30      725.03    249.67 o
  -4   6   7      266.40      264.35    225.02 o
  -2   6   7     4803.08     5310.98    526.36 o
   0   6   7     1392.20      989.14    422.51 o
   2   6   7       11.04        0.00    204.85 o
   4   6   7     1089.81     1066.60    241.22 o
   6   6   7     2051.17     2058.75    292.64 o
   8   6   7      202.58      285.45    303.01 o
  10   6   7     4673.36     5351.92    413.44 o
  12   6   7     2327.26     2381.29    606.56 o
  14   6   7      163.88      216.69    259.80 o
 -48   0   8      304.00      232.60    445.99 o
 -46   0   8       40.56        2.13    362.76 o
 -44   0   8     3271.76     2489.20    472.66 o
 -42   0   8     4399.76     4574.03    548.41 o
 -40   0   8    21904.25    21152.34   1121.37 o
 -38   0   8      651.61     1249.40    345.69 o
 -36   0   8       40.73      140.84    257.14 o
 -34   0   8      640.94      595.36    280.61 o
 -32   0   8    14939.48    14073.49    549.49 o
 -30   0   8     2616.62     2559.97    239.11 o
 -28   0   8    46028.02    46556.59   1297.56 o
 -26   0   8      175.96      213.26    113.42 o
 -24   0   8    12883.48    13101.10    478.63 o
 -22   0   8     9095.42     7737.80    350.38 o
 -20   0   8      284.77      233.09     68.38 o
 -18   0   8    53046.84    55270.29   1141.79 o
 -16   0   8    38252.45    40110.54    852.12 o
 -14   0   8      285.74      309.65     99.23 o
 -12   0   8    22759.22    23275.35    527.64 o
 -10   0   8     4787.74     4177.64    157.05 o
  -8   0   8     5666.98     5337.35    269.45 o
  -6   0   8    37040.48    35413.53    951.18 o
  -4   0   8    38156.73    37038.49    956.57 o
  -2   0   8      173.83       43.93     96.03 o
   0   0   8    80499.75    91456.14   2219.22 o
   2   0   8    40715.71    42367.30   1355.82 o
   4   0   8    10705.94    10829.38    351.48 o
   6   0   8    57275.23    59004.96   1473.44 o
   8   0   8     9877.00     9299.56    500.40 o
  10   0   8     6199.93     5324.09    364.90 o
  12   0   8    14709.39    13170.46    651.91 o
  14   0   8     1631.24     1682.58    248.60 o
  16   0   8       34.11      135.50    141.90 o
  18   0   8    10495.27    10249.15    586.82 o
  20   0   8     3605.09     3407.85    367.03 o
  22   0   8     7536.79     7743.94    527.07 o
  24   0   8    13989.40    14759.16    789.54 o
  26   0   8     7312.78     7730.07    548.41 o
  28   0   8       37.71        0.00    182.45 o
  30   0   8     2053.12     2824.22    394.77 o
  32   0   8      187.15       82.16    194.19 o
  34   0   8    11532.73    11529.49    743.67 o
 -49   1   8     1886.04      800.59    315.28 o
 -47   1   8     1745.51     1793.60    364.00 o
 -45   1   8      205.90       11.02    262.57 o
 -43   1   8     9669.92     9870.84    551.88 o
 -41   1   8      653.37     1049.80    285.41 o
 -39   1   8     4671.82     4053.18    368.29 o
 -37   1   8     3117.61     2681.70    239.22 o
 -35   1   8      718.95      432.51    158.64 o
 -33   1   8       73.06        0.00    113.61 o
 -31   1   8    28787.32    29822.88    783.00 o
 -29   1   8     1922.14     1712.98    181.00 o
 -27   1   8     7537.43     7755.00    313.94 o
 -25   1   8     1681.54     1630.99    167.15 o
 -23   1   8       20.24       18.07     66.43 o
 -21   1   8      635.36      582.49     73.66 o
 -19   1   8    18440.47    18912.39    328.91 o
 -17   1   8     1132.32     1103.28     75.10 o
 -15   1   8    12821.86    12263.37    232.60 o
 -13   1   8     1621.94     1639.46     85.41 o
 -11   1   8        4.28        0.00     30.65 o
  -9   1   8     1197.40     1006.76     84.20 o
  -7   1   8     4279.95     3596.28    161.55 o
  -5   1   8     4467.44     4019.01    156.29 o
  -3   1   8    41585.34    41748.64    694.49 o
  -1   1   8     1412.77     1022.40    106.93 o
   1   1   8    17198.18    17950.49    371.43 o
   3   1   8     5592.97     4952.83    244.95 o
   5   1   8     1064.43      862.48     95.91 o
   7   1   8     1024.51      823.21     97.76 o
   9   1   8    10878.00    10245.10    308.82 o
  11   1   8       83.74       65.98     68.66 o
  13   1   8      118.79      110.72     80.64 o
  15   1   8       28.63       38.73     83.45 o
  17   1   8     8590.23     8738.91    309.30 o
  19   1   8     3353.94     3809.96    271.94 o
  21   1   8     7831.55     7500.12    840.23 o
  23   1   8      415.51      349.96    205.92 o
  25   1   8      154.54      245.25    143.07 o
  27   1   8     1257.95     1252.57    203.70 o
  29   1   8     2794.61     2717.95    280.26 o
  31   1   8      191.64      353.16    241.13 o
  33   1   8     1871.00     2057.08    386.24 o
  35   1   8      227.12      411.84    290.21 o
 -46   2   8      145.02      199.26    259.64 o
 -44   2   8       90.37        0.00    237.90 o
 -42   2   8     6350.94     6837.68    375.17 o
 -40   2   8      426.61      342.57    186.86 o
 -38   2   8     6073.93     5955.11    338.85 o
 -36   2   8      178.79      230.36    168.68 o
 -34   2   8      131.14      128.54    152.55 o
 -32   2   8     3397.33     2929.61    250.67 o
 -30   2   8     6718.91     6729.56    367.60 o
 -28   2   8     3625.73     3341.00    246.98 o
 -26   2   8    21840.00    24745.57   1345.62 o
 -24   2   8     2522.26     2306.11    197.81 o
 -22   2   8        0.80      109.22    105.37 o
 -20   2   8     1273.92     1178.80    231.82 o
 -18   2   8    11370.19    12636.75    329.79 o
 -16   2   8     1500.25     1708.59    121.42 o
 -14   2   8    19359.46    20324.08    387.72 o
 -12   2   8     4562.92     4701.50    145.07 o
 -10   2   8     4049.59     4024.62    139.99 o
  -8   2   8     9154.55     8590.01    350.81 o
  -6   2   8     2802.71     2941.02    127.81 o
  -4   2   8       68.38       36.49     59.17 o
  -2   2   8    19148.31    18847.82   1156.04 o
   0   2   8        5.42       61.93     62.00 o
   2   2   8       51.43        0.00     58.69 o
   4   2   8    15203.42    15373.84    757.50 o
   6   2   8      255.95      204.67     81.34 o
   8   2   8     1868.89     1610.34    138.94 o
  10   2   8      694.90      534.02    108.75 o
  12   2   8      200.38      130.97     91.64 o
  14   2   8     4635.46     4682.83    321.39 o
  16   2   8     2706.18     2795.58    196.15 o
  18   2   8      854.13      825.53    133.95 o
  20   2   8    13308.43    13990.54    504.82 o
  22   2   8       19.43       54.57    112.84 o
  24   2   8      335.47      426.76    132.34 o
  26   2   8      179.22      348.36    157.83 o
  28   2   8     1227.97     1895.97    365.96 o
  30   2   8     1641.03     1149.11    336.09 o
  32   2   8     4836.49     5327.29    588.96 o
 -45   3   8     2920.57     2644.69    400.64 o
 -43   3   8     1234.22     1108.92    263.47 o
 -41   3   8    11307.63    11421.13    573.74 o
 -39   3   8     4821.76     4766.78    341.07 o
 -37   3   8     3264.16     3590.70    303.95 o
 -35   3   8       65.70      139.31    244.33 o
 -33   3   8     7368.31     7863.90    390.52 o
 -31   3   8      903.43      737.99    198.09 o
 -29   3   8     5093.18     5558.69    328.87 o
 -27   3   8    10707.58    11585.30    445.41 o
 -25   3   8    13263.22    15096.72    502.99 o
 -23   3   8      147.02       25.01    124.34 o
 -21   3   8     1112.57     1206.63    163.71 o
 -19   3   8     1054.30      873.89    272.34 o
 -17   3   8    37289.42    41471.74   1082.22 o
 -15   3   8     6252.43     6125.60    224.14 o
 -13   3   8     2338.53     2101.84    175.17 o
 -11   3   8        6.17        0.00     58.45 o
  -9   3   8      122.01       15.67     61.77 o
  -7   3   8     2293.52     2325.17    148.33 o
  -5   3   8    17509.07    17067.91    412.14 o
  -3   3   8     2399.07     1895.69    209.82 o
  -1   3   8    11261.74    11114.25    754.65 o
   1   3   8      438.03      360.94     95.92 o
   3   3   8     2585.89     2282.86    164.70 o
   5   3   8     2876.03     2770.52    224.74 o
   7   3   8    18542.24    18755.07    510.45 o
   9   3   8      772.53      838.74    129.48 o
  11   3   8     3811.40     3567.57    216.50 o
  13   3   8     1933.42     1797.43    179.65 o
  15   3   8      892.13      929.57    152.01 o
  17   3   8     2675.93     2712.22    282.92 o
  19   3   8    11803.41    12829.53    432.14 o
  21   3   8      825.37      971.01    165.43 o
  23   3   8     3165.87     3378.06    305.73 o
  25   3   8      248.37      296.39    222.99 o
  27   3   8        4.50       13.27    164.14 o
  29   3   8      375.65      458.18    210.82 o
  31   3   8     6020.92     2006.94    441.72 o
 -40   4   8      696.51      417.13    277.88 o
 -38   4   8     3783.05     4349.67    516.36 o
 -36   4   8      193.88       80.57    194.07 o
 -34   4   8        3.23        0.00    180.90 o
 -32   4   8     2479.56     2669.08    372.30 o
 -30   4   8     4883.74     5484.91    352.85 o
 -28   4   8     7793.43     7570.44    378.83 o
 -26   4   8     8804.00     9437.32    412.92 o
 -24   4   8      982.16     1127.56    192.39 o
 -22   4   8     3085.35     3286.15    256.70 o
 -20   4   8     7320.16     6849.64    424.11 o
 -18   4   8     3619.84     3917.23    339.95 o
 -16   4   8      561.82      473.04    203.70 o
 -14   4   8    11317.07    11367.95    541.63 o
 -12   4   8       61.97       32.16    213.92 o
 -10   4   8     4652.96     3957.76    366.83 o
  -8   4   8    29818.11    30877.06   1279.86 o
  -6   4   8     9059.50     8440.84    442.45 o
  -4   4   8     7581.28     7169.97    328.04 o
  -2   4   8     3015.20     3350.58    238.87 o
   0   4   8      555.51      487.10    116.71 o
   2   4   8     1286.07     1130.96    150.56 o
   4   4   8     9652.35     9171.39    338.34 o
   6   4   8     3881.36     4095.13    239.59 o
   8   4   8     1974.03     1618.45    171.62 o
  10   4   8     6421.52     6448.35    457.63 o
  12   4   8      839.64      618.08    144.35 o
  14   4   8     1941.22     1902.74    230.02 o
  16   4   8     5668.62     5565.44    527.06 o
  18   4   8       50.56        0.00    130.21 o
  20   4   8     6173.82     6257.40    735.66 o
  22   4   8     4454.36     4768.91    373.83 o
  24   4   8      280.10      351.34    192.72 o
  26   4   8      388.01      215.80    196.82 o
 -35   5   8      275.50       78.50    184.98 o
 -33   5   8     1766.54     2278.92    291.78 o
 -31   5   8     1477.47     1736.29    304.28 o
 -29   5   8      664.37      693.40    458.79 o
 -27   5   8     1179.26      931.49    271.01 o
 -25   5   8       79.41      115.59    211.15 o
 -23   5   8      383.23      368.71    225.59 o
 -21   5   8      452.82      565.49    312.08 o
 -19   5   8      614.57     1011.03    379.84 o
 -17   5   8       53.93        0.00    195.49 o
 -15   5   8        5.28      313.96    207.63 o
 -13   5   8       89.34      184.12    215.37 o
 -11   5   8        4.01        0.00    199.30 o
  -9   5   8      737.10      847.76    214.84 o
  -7   5   8      740.14      546.03    208.97 o
  -5   5   8       74.66        0.00    179.47 o
  -3   5   8      384.24      184.55    158.67 o
  -1   5   8       23.71        0.00    115.35 o
   1   5   8       57.57        0.00    113.77 o
   3   5   8      259.51      358.90    128.41 o
   5   5   8      262.31      349.92    139.38 o
   7   5   8      439.79      281.21    137.65 o
   9   5   8     1153.10      998.89    177.20 o
  11   5   8     1184.88     1178.50    186.30 o
  13   5   8       87.47      197.52    183.30 o
  15   5   8       50.96      130.11    162.10 o
  17   5   8      123.49      318.89    190.76 o
  19   5   8       67.87        0.00    168.93 o
  21   5   8       94.44      236.88    194.83 o
 -24   6   8     3868.36     3883.03    415.59 o
 -22   6   8      348.30      298.83    295.01 o
 -20   6   8      545.04      608.28    258.47 o
 -18   6   8     4630.49     4885.21    810.88 o
 -16   6   8     4253.05     4005.61    634.30 o
 -14   6   8       33.43       85.07    238.43 o
 -12   6   8     1660.00     1159.25    415.04 o
 -10   6   8      660.04      634.11    362.23 o
  -8   6   8      805.83      555.45    300.42 o
  -6   6   8      517.65      365.17    248.65 o
  -4   6   8     2085.58     2376.36    366.97 o
  -2   6   8     2176.09     2774.34    539.88 o
   0   6   8     2089.86     1799.80    406.75 o
   2   6   8      189.25      590.02    285.94 o
   4   6   8      102.33       78.08    193.58 o
   6   6   8     2358.64     2449.90    351.56 o
   8   6   8     3842.19     3659.15    367.43 o
  10   6   8      953.59      790.68    234.05 o
 -47   1   9      564.86      389.58    320.91 o
 -45   1   9     4126.84     4339.44    429.18 o
 -43   1   9     5581.12     5194.83    438.18 o
 -41   1   9     2058.76     2147.40    450.25 o
 -39   1   9     1051.88     1018.32    195.44 o
 -37   1   9     3535.51     3187.21    258.81 o
 -35   1   9     2296.14     2567.70    236.25 o
 -33   1   9    15917.66    15277.03    503.96 o
 -31   1   9      187.25      179.76    129.35 o
 -29   1   9     2179.74     2040.79    198.31 o
 -27   1   9      775.05      475.83    199.42 o
 -25   1   9       44.49        0.00     72.28 o
 -23   1   9     6311.61     6509.12    197.39 o
 -21   1   9     6986.83     7169.12    203.81 o
 -19   1   9    18667.88    20233.85    505.19 o
 -17   1   9     1141.33      996.73     71.71 o
 -15   1   9       27.88        0.00     40.56 o
 -13   1   9     4610.64     4485.48    126.17 o
 -11   1   9     2865.50     2486.49    112.85 o
  -9   1   9     6678.95     6230.62    156.97 o
  -7   1   9     7114.31     6371.77    170.79 o
  -5   1   9     8915.04     8149.50    200.23 o
  -3   1   9      178.55      113.24     47.82 o
  -1   1   9      109.17       57.38     46.43 o
   1   1   9    18753.75    18473.63    447.32 o
   3   1   9     2509.68     2273.79    143.37 o
   5   1   9    10985.75    10881.84    368.68 o
   7   1   9     3992.53     3650.94    180.22 o
   9   1   9     2746.35     2423.69    159.97 o
  11   1   9       20.56        0.00     96.56 o
  13   1   9     3188.70     3071.78    234.86 o
  15   1   9     6190.95     5714.53    304.26 o
  17   1   9     5706.69     5175.04    301.28 o
  19   1   9     5862.36     5707.88    322.86 o
  21   1   9       92.38        0.00    114.67 o
  23   1   9      439.80      161.69    135.24 o
  25   1   9      483.43      744.34    174.79 o
  27   1   9     2027.09     2031.65    245.79 o
  29   1   9     3677.69     3991.07    326.06 o
  31   1   9     2171.31     2319.55    419.31 o
  33   1   9      859.14      408.64    290.21 o
 -46   2   9     2035.77     1274.16   1296.35 o
 -44   2   9     6983.69     6961.87    695.65 o
 -42   2   9     5510.55     6073.92    497.13 o
 -40   2   9      214.53      130.52    172.40 o
 -38   2   9      911.72      459.23    185.64 o
 -36   2   9     3849.14     4518.50    318.16 o
 -34   2   9    10824.97    11591.00    457.16 o
 -32   2   9     7193.78     8254.92    380.57 o
 -30   2   9     6965.71     7865.87    534.33 o
 -28   2   9      686.93      874.19    174.36 o
 -26   2   9       19.36       69.76    121.10 o
 -24   2   9     5813.35     5673.04    288.85 o
 -22   2   9     5941.03     5903.43    577.22 o
 -20   2   9    13811.19    14886.88    386.54 o
 -18   2   9    16413.54    19522.68    457.30 o
 -16   2   9     2005.61     1937.21    132.63 o
 -14   2   9     1783.64     1983.79    164.81 o
 -12   2   9     6050.60     5868.13    199.02 o
 -10   2   9    12161.58    11788.85    303.78 o
  -8   2   9    13789.18    13696.72    337.70 o
  -6   2   9     8118.17     7379.73    210.05 o
  -4   2   9     1443.10     1137.40    162.01 o
  -2   2   9     4257.78     4083.86    172.57 o
   0   2   9     1861.51     1702.98    134.56 o
   2   2   9     2195.94     2047.21    148.42 o
   4   2   9    12513.92    12451.67    458.03 o
   6   2   9     7496.36     6851.37    259.88 o
   8   2   9     2312.94     2229.90    166.03 o
  10   2   9      663.27      634.39    113.76 o
  12   2   9     1140.69      995.01    138.38 o
  14   2   9     1826.77     1795.54    167.68 o
  16   2   9     6549.72     6507.96    281.31 o
  18   2   9     3824.74     3833.75    235.19 o
  20   2   9     3204.57     2682.22    294.48 o
  22   2   9       36.87        0.00    119.28 o
  24   2   9      577.94      494.31    170.75 o
  26   2   9     1411.83     1306.77    227.66 o
  28   2   9     2840.88     3439.86    482.26 o
  30   2   9     1149.63     1811.69    415.04 o
 -43   3   9        7.69        0.00    170.09 o
 -41   3   9      105.85      201.43    189.04 o
 -39   3   9       98.05      208.59    243.06 o
 -37   3   9      708.01     1005.33    219.97 o
 -35   3   9      130.24      302.29    198.87 o
 -33   3   9     2234.28     1835.22    264.04 o
 -31   3   9      267.29      321.51    176.31 o
 -29   3   9     3164.04     2990.73    268.94 o
 -27   3   9     3536.55     3765.40    283.79 o
 -25   3   9       65.11      100.20    136.59 o
 -23   3   9      361.86      266.56    194.94 o
 -21   3   9      379.73      439.46    197.39 o
 -19   3   9       10.92       18.34    147.42 o
 -17   3   9     2401.51     2066.26    188.06 o
 -15   3   9      521.98      351.98    117.52 o
 -13   3   9      274.31      239.37    109.74 o
 -11   3   9     1601.38     1466.31    195.58 o
  -9   3   9     2718.12     2349.31    148.69 o
  -7   3   9      472.14      449.97     88.68 o
  -5   3   9      912.81      889.49    115.75 o
  -3   3   9     2509.00     2297.69    157.81 o
  -1   3   9        6.75       31.94     90.04 o
   1   3   9       22.65       75.86     84.77 o
   3   3   9      642.04      479.41    111.50 o
   5   3   9     2345.86     2075.97    196.58 o
   7   3   9       27.98        0.00     91.36 o
   9   3   9      147.91      168.21    125.58 o
  11   3   9      179.12        0.00    102.78 o
  13   3   9       43.62        0.00    102.75 o
  15   3   9     1488.65     1522.21    289.88 o
  17   3   9       80.51        0.00    116.86 o
  19   3   9       10.28        7.93    113.19 o
  21   3   9       13.68       41.97    137.73 o
  23   3   9       41.34        0.00    143.97 o
  25   3   9       92.28      105.63    244.33 o
  27   3   9       90.00        0.00    219.79 o
  29   3   9      172.39       30.94    252.87 o
 -40   4   9       91.58      659.32    237.38 o
 -38   4   9      684.57      900.12    238.01 o
 -36   4   9      650.84      662.54    312.10 o
 -34   4   9      790.18      937.71    229.88 o
 -32   4   9     2854.78     3339.53    353.34 o
 -30   4   9      542.07      665.34    317.52 o
 -28   4   9     2971.48     3171.68    477.46 o
 -26   4   9      187.79      173.55    214.94 o
 -24   4   9     3256.61     3333.30    378.23 o
 -22   4   9      227.76      176.54    181.01 o
 -20   4   9     6175.43     6340.83    429.49 o
 -18   4   9     1250.87      974.89    240.21 o
 -16   4   9     3041.19     3249.36    352.63 o
 -14   4   9     2012.84     1618.33    290.21 o
 -12   4   9        6.81        0.00    187.99 o
 -10   4   9     1568.39     1549.38    186.03 o
  -8   4   9     1067.37      898.95    149.07 o
  -6   4   9     2684.94     2805.46    217.40 o
  -4   4   9     1345.16     1141.60    141.90 o
  -2   4   9      383.63      513.88    121.60 o
   0   4   9      199.16      129.43    113.14 o
   2   4   9     2357.84     2149.01    186.97 o
   4   4   9     3720.92     3216.81    226.13 o
   6   4   9     1443.64     1558.55    176.34 o
   8   4   9      185.09      279.61    125.61 o
  10   4   9      804.38      669.65    150.83 o
  12   4   9     1736.70     1609.44    189.41 o
  14   4   9     1043.01     1134.13    179.25 o
  16   4   9      146.19        0.00    144.26 o
  18   4   9     4480.31     4273.36    351.48 o
  20   4   9      231.91       25.66    300.35 o
  22   4   9      523.79      553.14    200.09 o
  24   4   9       34.20      163.11    316.88 o
 -33   5   9      742.77     1007.84    278.30 o
 -31   5   9     3498.42     3214.94    380.80 o
 -29   5   9      646.78      972.56    273.26 o
 -27   5   9       14.98        0.00    201.30 o
 -25   5   9       16.02      142.19    211.60 o
 -23   5   9     1592.97     1579.01    296.61 o
 -21   5   9      736.19      762.19    269.14 o
 -19   5   9     9346.38     9795.16    731.93 o
 -17   5   9      473.44      366.79    221.09 o
 -15   5   9      254.88      140.41    258.20 o
 -13   5   9      470.44      304.09    246.81 o
 -11   5   9     2405.47     1940.36    318.95 o
  -9   5   9     3968.79     3737.83    321.80 o
  -7   5   9     2656.79     2898.70    293.13 o
  -5   5   9     1980.44     2014.43    283.93 o
  -3   5   9      601.14      614.02    181.80 o
  -1   5   9      453.43      214.03    127.54 o
   1   5   9     1821.01     1475.51    315.82 o
   3   5   9     3964.04     3603.11    308.06 o
   5   5   9     5026.69     5604.75    308.08 o
   7   5   9      919.08      875.46    169.11 o
   9   5   9     1824.32     1702.84    214.96 o
  11   5   9       29.83      130.49    128.92 o
  13   5   9     1395.43     1355.03    194.91 o
  15   5   9     2996.72     2330.38    294.35 o
  17   5   9     2099.88     2171.05    429.98 o
 -22   6   9     1898.27     2060.62    333.82 o
 -20   6   9     1261.29     1028.55    280.88 o
 -18   6   9      216.28      309.25    250.73 o
 -16   6   9      565.04      333.06    268.48 o
 -14   6   9      555.18      947.99    300.71 o
 -12   6   9      214.39        0.00    247.69 o
 -10   6   9     1326.45     1587.74    351.71 o
  -8   6   9      145.30        0.00    226.25 o
  -6   6   9       49.23        0.00    232.90 o
  -4   6   9     2795.69     3097.87    365.82 o
  -2   6   9     2833.45     2247.33    450.03 o
   0   6   9       60.40      296.19    479.06 o
   2   6   9      160.83      197.13    353.33 o
   4   6   9       21.44       25.61    237.93 o
   6   6   9       52.28       47.80    182.11 o
   8   6   9      952.01     1364.32    269.80 o
 -48   0  10     9886.73     2041.08    578.29 o
 -46   0  10     4773.29     4288.08    602.83 o
 -44   0  10     5785.95     4458.79    596.43 o
 -42   0  10     1292.82     1380.64    403.31 o
 -40   0  10     1194.19     1454.26    395.84 o
 -38   0  10     9139.75     9599.37    726.59 o
 -36   0  10     4355.94     4128.15    334.64 o
 -34   0  10     7372.71     7167.79    999.73 o
 -32   0  10    14504.29    15904.60    607.88 o
 -30   0  10      456.95      603.17    176.53 o
 -28   0  10     1635.37     1613.98    516.94 o
 -26   0  10     9386.42     9443.56    416.03 o
 -24   0  10    20261.56    22660.61    739.52 o
 -22   0  10    11042.85    11091.96    334.56 o
 -20   0  10    13602.56    13091.93    367.57 o
 -18   0  10      129.39       61.96     91.02 o
 -16   0  10      243.37      227.67     70.55 o
 -14   0  10    18026.64    19489.18    532.08 o
 -12   0  10    15188.24    14571.67    382.93 o
 -10   0  10    10228.31     9403.67    378.88 o
  -8   0  10    12000.50    11795.95    329.31 o
  -6   0  10      986.77      871.16    141.37 o
  -4   0  10       16.53       36.28     53.04 o
  -2   0  10    14673.21     5650.58    360.63 o
   0   0  10    11546.47    11587.10    591.09 o
   2   0  10    20851.78    21152.34    915.45 o
   4   0  10     9437.11     7577.50    470.53 o
   6   0  10        6.18      148.31    131.24 o
   8   0  10     2145.57     2003.74    267.81 o
  10   0  10    22328.62    23196.62   1014.67 o
  12   0  10     2692.97     2319.55    313.68 o
  14   0  10     3967.34     3673.52    380.90 o
  16   0  10     7854.84     7897.58    540.95 o
  18   0  10     1080.47     1057.35    265.67 o
  20   0  10       10.25       72.55    177.11 o
  22   0  10     7745.73     7889.05    577.22 o
  24   0  10     6796.68     7243.54    562.28 o
  26   0  10    16463.53    18179.80    962.39 o
  28   0  10      416.91      582.56    268.87 o
  30   0  10      789.86      667.91    278.47 o
 -47   1  10     2932.58     1636.43    812.48 o
 -45   1  10      424.14      384.57    296.12 o
 -43   1  10        3.03        0.00    435.32 o
 -41   1  10      309.66      117.94    169.03 o
 -39   1  10     6725.80     7089.19    365.15 o
 -37   1  10      182.41      304.23    157.50 o
 -35   1  10     4743.59     4715.54    307.15 o
 -33   1  10      266.37      136.08    143.33 o
 -31   1  10       30.05       69.54    130.11 o
 -29   1  10        3.57       13.64    158.13 o
 -27   1  10     1129.96     1268.50    143.21 o
 -25   1  10     1322.50     1386.50    115.11 o
 -23   1  10    16872.76    17996.59    534.19 o
 -21   1  10     4095.25     4242.52    182.56 o
 -19   1  10     2230.66     2260.80    104.92 o
 -17   1  10     2445.35     2352.46    104.47 o
 -15   1  10     8286.10     7912.81    202.89 o
 -13   1  10     1020.94      739.46     71.99 o
 -11   1  10     4808.40     4159.94    232.70 o
  -9   1  10      186.44      161.12     54.88 o
  -7   1  10     6945.02     6530.53    182.09 o
  -5   1  10      980.38      971.49     82.10 o
  -3   1  10     3904.23     3178.74    177.26 o
  -1   1  10     1350.78     1157.82    108.85 o
   1   1  10    10082.16     8886.79    258.17 o
   3   1  10      332.76      247.42    101.30 o
   5   1  10     7526.95     6586.63    305.08 o
   7   1  10      156.72      132.16    227.79 o
   9   1  10     1159.28     1316.81    173.52 o
  11   1  10     1626.75     1426.42    182.77 o
  13   1  10     7089.94     6514.00    333.79 o
  15   1  10      124.31       71.62    102.74 o
  17   1  10     2164.56     1800.75    220.30 o
  19   1  10      164.19      231.49    132.47 o
  21   1  10       26.11       47.13    143.95 o
  23   1  10       51.52      104.04    135.49 o
  25   1  10     5418.13     5319.43    507.87 o
  27   1  10      196.96      252.87    165.91 o
  29   1  10     1556.31     1652.57    257.79 o
 -46   2  10     2241.45      929.42    994.93 o
 -44   2  10       30.75      111.89    198.58 o
 -42   2  10      518.98      385.55    281.07 o
 -40   2  10      635.03      443.46    224.42 o
 -38   2  10      859.03     1032.70    217.25 o
 -36   2  10      698.63      781.75    201.43 o
 -34   2  10      364.35      296.38    180.81 o
 -32   2  10     1734.66     1910.67    233.27 o
 -30   2  10     3314.92     3551.12    273.67 o
 -28   2  10      319.38      346.13    148.80 o
 -26   2  10      536.88      578.59    157.77 o
 -24   2  10     2684.23     2480.81    282.32 o
 -22   2  10      338.62      495.12    110.21 o
 -20   2  10      336.20      198.96     88.24 o
 -18   2  10     8088.41     8407.16    322.39 o
 -16   2  10      945.39      844.60    127.75 o
 -14   2  10      485.18      345.97     84.72 o
 -12   2  10      310.43      280.91     78.19 o
 -10   2  10      880.03      901.28    120.65 o
  -8   2  10      374.01      457.46     87.20 o
  -6   2  10      959.20      978.04    108.88 o
  -4   2  10     2792.66     2850.95    156.13 o
  -2   2  10     3529.32     3255.70    163.87 o
   0   2  10      178.54      246.12     93.94 o
   2   2  10     2895.02     2807.59    195.05 o
   4   2  10      553.53      618.06    110.51 o
   6   2  10     1552.40     1473.99    146.81 o
   8   2  10      590.66      616.30    116.31 o
  10   2  10       13.27       98.48     93.23 o
  12   2  10     1042.96     1131.67    184.06 o
  14   2  10      132.58       64.16    115.28 o
  16   2  10      902.52     1086.65    196.32 o
  18   2  10      511.39      575.07    163.31 o
  20   2  10      674.16      805.04    187.98 o
  22   2  10      380.67      319.61    159.18 o
  24   2  10      179.17      244.55    179.25 o
  26   2  10      534.13      790.61    269.94 o
  28   2  10      994.36     1105.36    368.10 o
 -43   3  10     2062.64     1741.03    763.31 o
 -41   3  10     1333.70     1177.85    283.69 o
 -39   3  10      281.58      426.71    219.03 o
 -37   3  10     9855.00    10653.00    566.56 o
 -35   3  10     2396.06     2688.37    289.21 o
 -33   3  10     3333.91     4085.37    405.39 o
 -31   3  10      704.12      837.85    228.53 o
 -29   3  10     2690.85     2729.84    269.70 o
 -27   3  10      816.76      478.05    228.68 o
 -25   3  10    19472.97    20723.08    809.77 o
 -23   3  10     5482.07     5400.55    409.18 o
 -21   3  10    19270.46    20161.67   1858.10 o
 -19   3  10      135.59      114.45    114.23 o
 -17   3  10     1911.01     1912.61    190.59 o
 -15   3  10      983.20      804.75    153.58 o
 -13   3  10    12855.81    12476.05    424.60 o
 -11   3  10     3465.23     3587.98    224.02 o
  -9   3  10    19059.99    19802.21    806.94 o
  -7   3  10     2073.51     2026.02    140.27 o
  -5   3  10       78.47        0.00    117.20 o
  -3   3  10       36.44       48.34    114.11 o
  -1   3  10    23274.15    22942.23    845.64 o
   1   3  10    12464.47    13167.66    426.86 o
   3   3  10    19112.38    19594.69    539.23 o
   5   3  10     2923.10     2698.20    200.09 o
   7   3  10     2326.51     2200.96    199.89 o
   9   3  10      272.95      307.12    122.89 o
  11   3  10     9120.58     9036.51    466.89 o
  13   3  10     2627.09     2592.17    217.95 o
  15   3  10     7811.39     8373.37    349.29 o
  17   3  10     1299.05      971.06    169.23 o
  19   3  10     1808.49     2006.50    254.18 o
  21   3  10     2596.33     2703.31    285.94 o
  23   3  10     4393.37     3645.78    470.53 o
  25   3  10      604.44      510.00    300.88 o
 -38   4  10     2260.22     1896.40   1380.64 o
 -36   4  10     1784.33     1968.41    352.41 o
 -34   4  10     1109.02      982.47    316.88 o
 -32   4  10      372.63      284.85    244.95 o
 -30   4  10     5291.84     4553.03    743.13 o
 -28   4  10     1142.06     1498.96    425.18 o
 -26   4  10     1645.04     1785.85    403.84 o
 -24   4  10     2061.46     2155.75    314.34 o
 -22   4  10     1476.22     1506.81    278.24 o
 -20   4  10      850.90      838.05    236.86 o
 -18   4  10     5475.28     5414.76    425.70 o
 -16   4  10     1930.42     1810.67    478.53 o
 -14   4  10     3302.07     3276.66    294.75 o
 -12   4  10     4275.42     3712.10    259.83 o
 -10   4  10     1047.43      807.61    164.18 o
  -8   4  10       19.18        0.00    113.19 o
  -6   4  10     1160.95     1011.04    129.86 o
  -4   4  10     1976.35     2234.56    183.25 o
  -2   4  10     1298.46     1029.50    149.03 o
   0   4  10     1897.74     1769.49    193.23 o
   2   4  10     9532.29     9443.93    455.26 o
   4   4  10     3121.97     2846.56    221.58 o
   6   4  10       14.08        0.00    115.06 o
   8   4  10     5263.38     5054.57    346.45 o
  10   4  10       49.44        0.00    110.14 o
  12   4  10     3305.32     3037.47    240.91 o
  14   4  10     1053.42     1047.72    173.04 o
  16   4  10     1099.81     1332.92    192.93 o
  18   4  10      808.51      686.23    169.80 o
  20   4  10     1694.47     1355.57    241.39 o
  22   4  10      190.41      263.63    276.87 o
 -31   5  10        6.12      171.54    236.23 o
 -29   5  10       83.34        0.00    233.52 o
 -27   5  10      849.10      399.77    311.55 o
 -25   5  10     2772.18     1966.76    331.78 o
 -23   5  10      137.22      113.57    217.35 o
 -21   5  10        4.12      261.86    216.08 o
 -19   5  10      404.00      317.59    234.25 o
 -17   5  10     1974.78     2320.24    600.69 o
 -15   5  10     4347.79     4743.51    423.14 o
 -13   5  10     3691.17     3752.13    399.10 o
 -11   5  10     3088.73     3004.51    368.33 o
  -9   5  10     2938.36     2432.05    384.38 o
  -7   5  10     2473.58     2120.28    253.25 o
  -5   5  10      160.12      129.74    139.95 o
  -3   5  10       62.16        0.00    143.15 o
  -1   5  10     1740.85     1817.69    233.04 o
   1   5  10     1653.23     1761.77    201.65 o
   3   5  10      693.22      554.57    209.66 o
   5   5  10     1267.05      931.07    171.72 o
   7   5  10       20.17       40.48    141.88 o
   9   5  10       63.75        0.53    133.83 o
  11   5  10     2078.27     1673.00    375.57 o
  13   5  10     1220.78     1437.50    205.33 o
  15   5  10      725.57      435.89    190.73 o
 -20   6  10     2017.45     1487.61    986.93 o
 -18   6  10      254.95      139.77    260.55 o
 -16   6  10      597.60      147.63    447.59 o
 -14   6  10     1593.20      997.12    355.83 o
 -12   6  10     1737.09      926.89    409.18 o
 -10   6  10      245.14      536.40    310.60 o
  -8   6  10     2157.62     2216.52    384.88 o
  -6   6  10      485.84      141.19    306.48 o
  -4   6  10      264.38      379.81    272.07 o
  -2   6  10     3863.72     3715.91    936.46 o
   0   6  10     1951.83      683.59    489.73 o
   2   6  10      687.54        0.00    410.24 o
 -47   1  11      205.63      484.58    359.27 o
 -45   1  11        8.89      322.68    305.75 o
 -43   1  11     1097.20      645.75    223.46 o
 -41   1  11     6638.83     6776.39    373.22 o
 -39   1  11     6160.15     5553.15    401.95 o
 -37   1  11     2417.02     2549.75    256.79 o
 -35   1  11       78.55      175.93    162.15 o
 -33   1  11     1108.26     1007.66    185.29 o
 -31   1  11     1445.55     1432.71    197.07 o
 -29   1  11     6980.98     7579.86    289.59 o
 -27   1  11    14410.58    16005.44    432.68 o
 -25   1  11    13080.91    13929.02    416.54 o
 -23   1  11      596.02      538.98     88.54 o
 -21   1  11      624.81      607.22     86.87 o
 -19   1  11       41.65       76.60     66.13 o
 -17   1  11    13882.94    14538.35    355.05 o
 -15   1  11     9756.51     9652.41    291.83 o
 -13   1  11     7544.57     7271.87    288.54 o
 -11   1  11     5520.45     5163.62    171.72 o
  -9   1  11     1730.63     1798.21    107.49 o
  -7   1  11     3652.54     3197.13    136.14 o
  -5   1  11    11118.85    11590.92    311.08 o
  -3   1  11     3344.93     2887.60    174.17 o
  -1   1  11     3869.92     3314.82    221.80 o
   1   1  11    15069.72    15355.17    523.18 o
   3   1  11      577.73      582.80    254.47 o
   5   1  11      132.44       77.70    101.44 o
   7   1  11    11237.30    10677.22    907.44 o
   9   1  11     3958.24     3834.27    272.67 o
  11   1  11      564.03      793.42    167.83 o
  13   1  11      825.64      542.75    152.66 o
  15   1  11     1019.29      931.10    258.20 o
  17   1  11      446.80      508.87    180.31 o
  19   1  11     1186.18     1121.38    187.29 o
  21   1  11     4031.12     4064.57    322.81 o
  23   1  11     3128.71     3175.74    297.14 o
  25   1  11     2326.03     3146.84    475.33 o
  27   1  11     2139.17     2005.34    510.54 o
 -44   2  11       94.75       45.44    218.36 o
 -42   2  11     3357.81     3916.31    333.98 o
 -40   2  11     2984.72     3571.30    317.97 o
 -38   2  11     5248.26     5769.68    374.09 o
 -36   2  11     4365.88     4410.56    330.57 o
 -34   2  11     1502.59     2137.80    254.26 o
 -32   2  11     2050.11     2184.85    253.20 o
 -30   2  11     9124.28     9742.53    513.82 o
 -28   2  11      843.72     1315.89    202.82 o
 -26   2  11     8581.70     8737.59    485.49 o
 -24   2  11     9160.58     9505.91    370.71 o
 -22   2  11     1000.87     1152.61    158.52 o
 -20   2  11     3261.73     3207.67    217.56 o
 -18   2  11     8999.59     9727.71    362.77 o
 -16   2  11    12090.25    13730.59    666.68 o
 -14   2  11     9777.44     9782.50    288.34 o
 -12   2  11      353.92      304.77     88.29 o
 -10   2  11      219.47      314.77     84.40 o
  -8   2  11      925.41      829.19    108.12 o
  -6   2  11     1285.59     1227.09    122.51 o
  -4   2  11    11743.88    12155.79    611.36 o
  -2   2  11    24889.36    25223.82   1050.95 o
   0   2  11    10194.08     6446.54   1504.88 o
   2   2  11     1141.75     1107.38    163.04 o
   4   2  11     8935.49     8106.60    552.53 o
   6   2  11      596.02      809.01    157.75 o
   8   2  11     8570.11     8396.67    646.04 o
  10   2  11     5565.92     4732.69    296.31 o
  12   2  11     2308.87     2074.31    386.77 o
  14   2  11     1975.75     1690.75    228.11 o
  16   2  11       61.27      324.07    137.81 o
  18   2  11     2598.34     2917.86    277.40 o
  20   2  11     8452.95     9056.38    599.63 o
  22   2  11     2332.99     2439.66    276.32 o
  24   2  11     1037.96     1316.64    241.95 o
  26   2  11      304.91      333.60    202.47 o
 -41   3  11      288.69       68.08    223.06 o
 -39   3  11      931.39     1013.23    237.99 o
 -37   3  11       96.26      385.70    208.59 o
 -35   3  11       55.67       68.83    249.13 o
 -33   3  11        1.95       56.22    210.34 o
 -31   3  11      138.11      436.59    229.35 o
 -29   3  11      435.68      415.09    220.60 o
 -27   3  11     3685.98     3351.10    363.02 o
 -25   3  11      188.42      386.98    245.93 o
 -23   3  11      199.20      111.72    192.02 o
 -21   3  11      398.24      401.63    142.88 o
 -19   3  11     1024.42      833.44    157.13 o
 -17   3  11       43.63       66.55    112.68 o
 -15   3  11      282.32      204.84    118.04 o
 -13   3  11      221.09      259.26    124.58 o
 -11   3  11      980.88      852.65    154.75 o
  -9   3  11      707.37      557.26    112.48 o
  -7   3  11      895.36      861.58    113.94 o
  -5   3  11     1849.14     1838.66    143.59 o
  -3   3  11     1856.44     1792.76    168.10 o
  -1   3  11        5.45       36.67     88.08 o
   1   3  11        9.23        0.00    104.38 o
   3   3  11        0.85       25.10     97.47 o
   5   3  11       54.12      113.65    105.20 o
   7   3  11     1934.24     2023.83    191.70 o
   9   3  11      285.00      251.94    125.32 o
  11   3  11     2048.58     1889.56    196.61 o
  13   3  11       38.63        0.00    134.59 o
  15   3  11        2.59      109.50    149.18 o
  17   3  11      306.09      122.44    155.24 o
  19   3  11      657.12      858.95    196.15 o
  21   3  11       29.62        0.00    229.39 o
  23   3  11     1661.79        0.00    225.13 o
 -38   4  11      522.22      559.64    285.41 o
 -36   4  11     2173.18     2082.58    910.64 o
 -34   4  11       28.60        0.00    218.73 o
 -32   4  11        2.32      152.96    228.55 o
 -30   4  11     1411.69     1430.11    319.01 o
 -28   4  11       35.00        0.00    205.90 o
 -26   4  11     1509.74     1347.56    290.11 o
 -24   4  11     3772.21     4012.45    397.03 o
 -22   4  11      130.63      122.44    195.65 o
 -20   4  11       69.85      157.84    199.83 o
 -18   4  11      878.82      761.63    255.80 o
 -16   4  11     6639.27     5915.98    328.37 o
 -14   4  11       66.32       55.11    134.45 o
 -12   4  11     3034.51     2657.45    238.04 o
 -10   4  11       58.81      110.55    129.55 o
  -8   4  11     1940.55     1642.75    188.19 o
  -6   4  11     4282.12     4324.05    214.42 o
  -4   4  11      516.01      562.11    131.64 o
  -2   4  11     4048.88     3253.56    220.50 o
   0   4  11     3606.78     3676.48    291.30 o
   2   4  11       77.41      219.76    137.30 o
   4   4  11       96.95       53.63    110.39 o
   6   4  11        8.88       40.30    119.19 o
   8   4  11     1625.02     1147.43    177.92 o
  10   4  11     2777.58     2916.78    291.41 o
  12   4  11     1611.74     1459.24    196.05 o
  14   4  11      365.76      267.72    238.93 o
  16   4  11      224.17      459.18    155.23 o
  18   4  11     1229.43     1224.55    241.00 o
 -29   5  11     1436.90      637.08    997.60 o
 -27   5  11     8594.47     7628.71    664.71 o
 -25   5  11     3832.65     3545.98    496.13 o
 -23   5  11     1538.65     1736.68    451.85 o
 -21   5  11      539.94      503.35    269.56 o
 -19   5  11     1779.36     1889.53    332.18 o
 -17   5  11     2772.43     2349.31    357.78 o
 -15   5  11     6340.37     6316.04    485.99 o
 -13   5  11     1842.59     1711.29    330.79 o
 -11   5  11      932.44      797.65    275.72 o
  -9   5  11     1013.65      640.27    187.78 o
  -7   5  11     2788.23     2849.43    291.52 o
  -5   5  11     2222.54     2068.68    216.76 o
  -3   5  11     4686.58     4035.35    319.70 o
  -1   5  11     1531.55     1369.95    193.19 o
   1   5  11      840.00      787.10    167.83 o
   3   5  11      145.90       33.53    227.74 o
   5   5  11      932.09      815.83    177.69 o
   7   5  11     1926.00     1830.53    224.10 o
   9   5  11     3550.19     3980.16    292.47 o
  11   5  11      381.57      548.00    175.25 o
 -12   6  11      112.92      244.62    317.05 o
 -10   6  11       13.15        0.00    269.80 o
  -8   6  11       18.82       65.45    298.53 o
 -46   0  12     1226.50     1303.82    515.34 o
 -44   0  12     4431.10     2873.30    561.22 o
 -42   0  12     2436.77     2060.29    479.06 o
 -40   0  12     8102.99     9284.62    728.73 o
 -38   0  12      106.87      121.20    172.88 o
 -36   0  12     1035.90      869.53    230.21 o
 -34   0  12     6486.81     7070.91    420.74 o
 -32   0  12    22061.55    23950.97    912.78 o
 -30   0  12      156.90      358.00    174.83 o
 -28   0  12     7232.64     6850.07    383.15 o
 -26   0  12     1837.21     1997.70    239.21 o
 -24   0  12     1806.14     1839.39    214.25 o
 -22   0  12    16196.37    16518.31    547.64 o
 -20   0  12     1927.26     2203.67    162.53 o
 -18   0  12    27336.29    28927.46    826.67 o
 -16   0  12     6530.60     5911.13    282.91 o
 -14   0  12     2030.82     1776.25    323.29 o
 -12   0  12      113.44       31.48     86.42 o
 -10   0  12    12708.87    12644.19    443.85 o
  -8   0  12     2235.68     2387.84    268.87 o
  -4   0  12     9434.58     9244.08    528.14 o
  -2   0  12     2070.24     2034.33    186.06 o
   0   0  12     4191.48     3479.88    239.53 o
   2   0  12    20709.55    20438.54    921.85 o
   4   0  12     4345.41     4051.22    389.44 o
   6   0  12    29506.45    32287.05   1344.36 o
   8   0  12      724.34      941.05    250.73 o
  10   0  12     1154.75      917.58    250.73 o
  12   0  12     2328.05     2453.99    352.09 o
  14   0  12     3271.13     3673.52    427.85 o
  16   0  12      936.63     1404.11    316.88 o
  18   0  12     6297.87     6445.46    532.41 o
  20   0  12      288.63      136.57    233.66 o
  22   0  12      459.16      805.55    300.88 o
  24   0  12     1313.46      948.52    317.95 o
  26   0  12     3331.77     3635.11    514.27 o
 -45   1  12       44.78        0.00    345.69 o
 -43   1  12     8864.20     8528.66    520.26 o
 -41   1  12      253.02      171.02    183.25 o
 -39   1  12     1207.54     1531.85    263.87 o
 -37   1  12       21.63      190.62    172.56 o
 -35   1  12       14.44        0.00    175.42 o
 -33   1  12     1330.16     1325.90    210.18 o
 -31   1  12    17936.97    19586.10    516.42 o
 -29   1  12      212.65      209.30    124.19 o
 -27   1  12     2039.76     2056.71    144.48 o
 -25   1  12        0.12       74.16     90.43 o
 -23   1  12      590.92      675.12    115.31 o
 -21   1  12     1879.29     1960.36    147.13 o
 -19   1  12    10642.66    11058.25    371.88 o
 -17   1  12       69.67       69.88     70.26 o
 -15   1  12     3369.28     3413.80    142.98 o
 -13   1  12       21.40       15.99     57.17 o
 -11   1  12      180.60      248.45     78.94 o
  -9   1  12     2598.58     2638.94    170.84 o
  -7   1  12     5205.99     4738.09    216.96 o
  -5   1  12      720.82      952.78    126.30 o
  -3   1  12     5295.41     4792.79    223.63 o
  -1   1  12      259.78      200.59    111.35 o
   1   1  12     2308.63     2190.60    228.33 o
   3   1  12     1388.94     1466.70    187.10 o
   5   1  12     3095.83     3572.95    269.62 o
   7   1  12      638.43      659.30    156.66 o
   9   1  12     1731.83     1520.87    206.29 o
  11   1  12      698.70      515.66    160.69 o
  13   1  12       60.63       74.85    119.44 o
  15   1  12      625.50      926.06    194.58 o
  17   1  12     2204.89     2313.32    256.03 o
  19   1  12      599.07      653.39    286.48 o
  21   1  12     3839.58     4063.65    342.09 o
  23   1  12      625.47      513.06    195.01 o
  25   1  12      298.78      121.43    192.63 o
 -44   2  12       46.53       69.13    218.90 o
 -42   2  12     3841.40     3844.39    430.33 o
 -40   2  12      404.70      518.28    268.90 o
 -38   2  12     2398.11     2766.09    304.35 o
 -36   2  12     1615.55     2076.44    269.62 o
 -34   2  12      374.24      739.77    438.52 o
 -32   2  12     1451.32     1346.67    292.63 o
 -30   2  12     3107.14     3083.20    594.29 o
 -28   2  12      452.41      317.34    424.11 o
 -26   2  12     8305.07     8970.39    373.94 o
 -24   2  12     5526.60     5428.85    292.86 o
 -22   2  12      570.29      420.31    133.75 o
 -20   2  12     2732.21     2413.06    205.94 o
 -18   2  12     6916.47     7268.20    318.16 o
 -16   2  12     1372.26     1327.44    166.94 o
 -14   2  12     3921.93     3771.59    187.92 o
 -12   2  12     2954.18     3037.39    174.33 o
 -10   2  12     2040.93     2170.64    152.78 o
  -8   2  12     6452.34     5723.51   1517.11 o
  -6   2  12      193.38       48.13    113.65 o
  -4   2  12       57.35        0.00     84.39 o
  -2   2  12    10831.68    10569.78    423.20 o
   0   2  12      195.85      166.23    168.05 o
   2   2  12     1116.11      918.74    163.72 o
   4   2  12     8432.16     9446.74    416.25 o
   6   2  12      838.83      870.25    175.74 o
   8   2  12      691.39      814.01    262.47 o
  10   2  12      426.16      365.01    153.86 o
  12   2  12        1.94       57.90    134.59 o
  14   2  12      426.44      180.49    153.55 o
  16   2  12     1818.91     1961.73    248.94 o
  18   2  12      186.43      133.65    157.15 o
  20   2  12     5589.78     5580.16    574.02 o
  22   2  12      131.89       21.07    178.19 o
 -41   3  12     6426.46     4823.69   3004.54 o
 -39   3  12      203.42       59.96    269.89 o
 -37   3  12        1.59      444.05    662.04 o
 -35   3  12     2192.04     2780.85    905.84 o
 -33   3  12     7132.60     8796.73    555.06 o
 -31   3  12      581.70      231.42    354.76 o
 -29   3  12     4382.82     5333.77    865.83 o
 -27   3  12     3124.05     3182.87    362.82 o
 -25   3  12      118.85      273.88    219.26 o
 -23   3  12     4660.34     4515.90    403.93 o
 -21   3  12     1025.79     1040.83    178.68 o
 -19   3  12     1038.64     1042.45    174.63 o
 -17   3  12    13932.39    14502.61    648.46 o
 -15   3  12      591.75      498.10    146.44 o
 -13   3  12      310.45      242.71    133.46 o
 -11   3  12     2695.36     2405.85    219.78 o
  -9   3  12     3892.02     3605.26    201.61 o
  -7   3  12     1469.73     1347.02    147.48 o
  -5   3  12     2870.31     2828.27    218.32 o
  -3   3  12       46.93       58.89     99.50 o
  -1   3  12     1580.34     1308.53    154.44 o
   1   3  12     1275.81     1041.34    146.95 o
   3   3  12     1885.28     1994.34    231.17 o
   5   3  12     1129.61     1197.28    161.47 o
   7   3  12     6219.00     6172.68    351.18 o
   9   3  12       79.64       98.02    144.36 o
  11   3  12      269.42      383.51    204.32 o
  13   3  12       57.93        0.00    144.57 o
  15   3  12     1060.07     1083.06    222.94 o
  17   3  12     1632.49     1206.14    228.86 o
  19   3  12     4950.39     5170.71    388.98 o
 -36   4  12     2539.77     2836.19   1915.71 o
 -34   4  12      708.96      817.32    286.01 o
 -32   4  12     1893.41     1603.46    340.13 o
 -30   4  12     2392.04     3270.79   1541.21 o
 -28   4  12     3037.33     2517.94    358.37 o
 -26   4  12      311.47      320.32    239.74 o
 -24   4  12     4018.33     3821.96    386.30 o
 -22   4  12     1623.72     1514.87    298.04 o
 -20   4  12     4459.72     4868.76    429.13 o
 -18   4  12     2801.50     2781.30    253.42 o
 -16   4  12      125.75        8.20    137.05 o
 -14   4  12     1006.31      813.01    178.21 o
 -12   4  12     1061.51      826.47    185.58 o
 -10   4  12      150.28        0.00    388.23 o
  -8   4  12    18203.56    19104.78    718.47 o
  -6   4  12     1140.80      976.46    181.44 o
  -4   4  12     2586.68     2377.06    184.52 o
  -2   4  12      215.07      199.36    123.04 o
   0   4  12     1466.63     1430.89    177.84 o
   2   4  12       69.43      136.47    121.88 o
   4   4  12     6430.03     6439.93    714.86 o
   6   4  12      425.52      438.11    146.44 o
   8   4  12      660.52      784.28    165.80 o
  10   4  12     2080.35     1844.18    217.71 o
  12   4  12      884.89      955.92    253.40 o
  14   4  12       37.53        0.00    263.00 o
 -27   5  12     2633.58     1984.49   1152.31 o
 -25   5  12      242.33      122.06    246.55 o
 -23   5  12      139.17      488.43    278.38 o
 -21   5  12        6.43        9.07    221.93 o
 -19   5  12      823.21      467.92    330.76 o
 -17   5  12       68.90       78.04    233.03 o
 -15   5  12        3.18        0.00    236.39 o
 -13   5  12       17.91      149.26    257.10 o
 -11   5  12      210.66      103.83    161.38 o
  -9   5  12     1431.83     1626.05    277.14 o
  -7   5  12      526.17      666.33    212.67 o
  -5   5  12      299.66       92.20    155.56 o
  -3   5  12      684.20      927.35    188.44 o
  -1   5  12        4.11       66.03    177.13 o
   1   5  12       21.76     1155.81    630.40 o
   3   5  12      106.61       92.17    148.03 o
   5   5  12      142.82       63.66    155.80 o
   7   5  12      646.94      594.26    206.95 o
 -43   1  13     1553.09     1442.64    270.53 o
 -41   1  13        2.00        4.10    196.29 o
 -39   1  13      154.09      134.09    251.31 o
 -37   1  13     4194.73     4193.22    540.21 o
 -35   1  13     1272.57     2054.63    419.15 o
 -33   1  13     5512.20     6064.92    473.88 o
 -31   1  13      260.44       97.19    240.94 o
 -29   1  13      884.56      936.72    177.71 o
 -27   1  13       26.10       89.46    103.16 o
 -25   1  13     1148.75     1172.43    143.71 o
 -23   1  13     5642.99     6553.39    255.97 o
 -21   1  13     3535.23     3950.02    200.67 o
 -19   1  13     3927.98     3607.37    404.38 o
 -17   1  13       50.32       13.34     70.18 o
 -15   1  13      226.75      197.18     89.04 o
 -13   1  13     5380.81     5590.22    237.47 o
 -11   1  13     2770.99     2904.22    302.28 o
  -9   1  13     2355.58     2529.31    209.64 o
  -7   1  13     1472.70     1571.11    149.93 o
  -5   1  13     1359.35     1418.34    151.64 o
  -3   1  13      327.28      317.16    108.20 o
  -1   1  13     1044.13     1270.54    152.03 o
   1   1  13     8859.14     8325.30    378.34 o
   3   1  13     1793.87     1821.48    207.97 o
   5   1  13     4014.98     3859.75    284.00 o
   7   1  13      289.56      383.06    154.31 o
   9   1  13        2.36       72.40    127.80 o
  11   1  13     1822.41     1717.11    235.50 o
  13   1  13     2535.68     2183.74    331.82 o
  15   1  13     1848.25     1991.88    255.36 o
  17   1  13     2152.39     2684.33    292.73 o
  19   1  13     1164.44     1144.40    279.01 o
  21   1  13      299.15      387.56    202.15 o
 -42   2  13      756.29      292.66    316.35 o
 -40   2  13      480.69      181.33    285.37 o
 -38   2  13     3276.28     2795.94    398.34 o
 -36   2  13     5097.20     5986.77   1125.10 o
 -34   2  13     4019.92     4802.76    444.70 o
 -32   2  13      845.96     1034.74    277.09 o
 -30   2  13      774.86      883.15    360.63 o
 -28   2  13      212.42      114.66    209.56 o
 -26   2  13      321.78      354.71    143.97 o
 -24   2  13     4196.29     4378.12    413.03 o
 -22   2  13     4739.68     5107.77    611.80 o
 -20   2  13     9181.37     9397.23    378.72 o
 -18   2  13     2275.64     2739.45    224.21 o
 -16   2  13      792.49      740.90    184.94 o
 -14   2  13      374.96      503.73    140.18 o
 -12   2  13     5164.87     5135.50    301.38 o
 -10   2  13     3080.03     2927.68    201.57 o
  -8   2  13     4508.57     4625.58    253.83 o
  -6   2  13     2183.63     2131.74    325.17 o
  -4   2  13       57.82       89.45    103.73 o
  -2   2  13       79.26        0.00    103.49 o
   0   2  13     2968.39     3409.66    381.44 o
   2   2  13     3106.39     3343.01    268.53 o
   4   2  13     5565.44     5817.96    335.30 o
   6   2  13      554.60      532.82    161.11 o
   8   2  13       84.15        0.00    121.90 o
  10   2  13       22.65       70.86    225.13 o
  12   2  13     2180.43     2311.23    418.78 o
  14   2  13     1497.71     1421.39    235.39 o
  16   2  13     1972.63     1966.45    592.16 o
  18   2  13      471.87      769.50    218.19 o
  20   2  13      286.23      230.67    332.89 o
 -39   3  13       95.03      303.08    286.44 o
 -37   3  13      550.89      578.59    318.45 o
 -35   3  13       35.38       86.26    236.57 o
 -33   3  13      554.59      575.29    361.70 o
 -31   3  13      367.81       59.41    210.97 o
 -29   3  13     1187.43     1343.41    312.92 o
 -27   3  13     2742.31     2195.37    334.16 o
 -25   3  13       13.25      106.69    212.01 o
 -23   3  13      485.16      360.11    199.55 o
 -21   3  13       55.84       43.74    126.72 o
 -19   3  13        7.32       79.60    133.23 o
 -17   3  13      649.15      547.95    387.65 o
 -15   3  13      705.88      707.17    166.51 o
 -13   3  13      771.19      709.06    167.50 o
 -11   3  13     1749.27     1705.00    200.67 o
  -9   3  13      238.50      262.82    110.95 o
  -7   3  13     1193.30     1085.62    147.96 o
  -5   3  13      223.78      342.91    115.89 o
  -3   3  13     1266.87     1313.68    155.54 o
  -1   3  13       58.48        0.00    115.16 o
   1   3  13       94.84      129.06    141.42 o
   3   3  13      795.71      713.53    190.45 o
   5   3  13     1133.41     1150.94    203.66 o
   7   3  13       95.60        0.00    131.24 o
   9   3  13      758.93      887.34    395.31 o
  11   3  13      482.89      363.73    171.43 o
  13   3  13       65.91        5.23    154.04 o
  15   3  13      257.37      195.61    170.32 o
  17   3  13       19.82        0.00    175.07 o
 -34   4  13      726.54      899.03    311.37 o
 -32   4  13     1378.36     1806.40    371.13 o
 -30   4  13       61.20        0.00    227.71 o
 -28   4  13      570.54      589.77    259.44 o
 -26   4  13      803.66     1034.49    299.39 o
 -24   4  13     1602.44     1760.01    499.33 o
 -22   4  13      666.14      641.51    247.89 o
 -20   4  13     3739.59     3138.60    374.01 o
 -18   4  13       89.53      223.06    201.67 o
 -16   4  13      493.04      547.47    230.33 o
 -14   4  13     1833.80     1896.57    229.53 o
 -12   4  13       50.49        0.00    137.77 o
 -10   4  13     1699.91     1689.70    223.83 o
  -8   4  13      793.94      593.50    221.49 o
  -6   4  13     1371.08     1179.40    208.66 o
  -4   4  13       52.55       73.84    109.40 o
  -2   4  13        4.03       80.70    121.28 o
   0   4  13      103.85      139.36    125.81 o
   2   4  13     2171.73     2321.06    209.95 o
   4   4  13     1221.48     1231.43    236.73 o
   6   4  13      316.29      410.45    177.13 o
   8   4  13       13.39      141.03    170.39 o
  10   4  13      541.13      695.61    213.50 o
 -23   5  13     1027.84     1309.35    337.68 o
 -21   5  13      193.94      108.39    264.72 o
 -19   5  13     2542.71     2739.00   1227.00 o
 -17   5  13       35.38      181.27    253.98 o
 -15   5  13        6.08       96.02    246.80 o
 -13   5  13     1227.19     1021.45    231.03 o
 -11   5  13     1663.87     1355.08    238.27 o
  -9   5  13      902.09      822.89    213.47 o
  -7   5  13      622.57      484.22    202.11 o
  -5   5  13      341.66      365.65    182.09 o
  -3   5  13       39.52       94.50    170.49 o
  -1   5  13      635.77      726.43    233.49 o
   1   5  13     1181.09     1233.32    216.64 o
 -42   0  14     3124.90     3254.21    567.62 o
 -40   0  14     2525.73     2184.05    405.44 o
 -38   0  14     7516.75     7829.56    681.25 o
 -36   0  14      915.19     1136.25    257.90 o
 -34   0  14     1619.79     1694.04    273.76 o
 -32   0  14     3135.33     2930.92    413.98 o
 -30   0  14       47.03      119.50    221.93 o
 -28   0  14     1039.20     1158.71    305.15 o
 -26   0  14    12115.38    14946.94    846.09 o
 -24   0  14    19268.01    21249.43   1037.08 o
 -22   0  14     1950.15     1987.91    463.06 o
 -20   0  14        7.64       34.31    111.32 o
 -18   0  14     3038.44     3192.20    245.53 o
 -16   0  14      345.62      428.34    211.79 o
 -14   0  14     8517.92     9312.04    649.24 o
 -12   0  14     2003.70     2114.38    203.95 o
 -10   0  14     5158.60     4665.78    376.63 o
  -8   0  14     5082.81     4680.72    383.04 o
  -6   0  14     1410.38     1391.31    252.87 o
  -4   0  14     4820.27     5154.45    417.18 o
  -2   0  14     7498.37     9184.33    569.75 o
   0   0  14     2396.63     2117.90    316.88 o
   2   0  14     5477.33     5867.17    465.19 o
   4   0  14      569.26      568.69    220.86 o
   6   0  14     1327.18     1260.07    284.88 o
   8   0  14     5701.35     5997.34    486.53 o
  10   0  14    10603.00    12199.54    727.66 o
  12   0  14      101.76        0.00    179.25 o
  14   0  14      585.66      802.35    289.14 o
  16   0  14      763.99     1011.47    326.49 o
  18   0  14       78.70      274.21    276.34 o
 -43   1  14      270.08        0.00    274.55 o
 -41   1  14       64.48       40.88    264.37 o
 -39   1  14     3013.48     2863.70    575.09 o
 -37   1  14       26.83      146.19    221.03 o
 -35   1  14     4122.30     4031.95    387.38 o
 -33   1  14      329.89      208.74    170.63 o
 -31   1  14     1373.09     1274.33    306.90 o
 -29   1  14     1378.64     1735.34    215.18 o
 -27   1  14      526.25      520.51    164.37 o
 -25   1  14       94.35      101.36    110.38 o
 -23   1  14     8823.12    10156.82    372.08 o
 -21   1  14       32.70        1.37    124.94 o
 -19   1  14       25.67        0.00    235.80 o
 -17   1  14     2581.03     2648.13    182.06 o
 -15   1  14     4785.05     4833.01    242.25 o
 -13   1  14      974.43     1279.00    154.48 o
 -11   1  14     1150.54     1253.84    145.18 o
  -9   1  14      486.15      351.07    112.66 o
  -7   1  14      865.35      610.13    125.76 o
  -5   1  14      814.80      829.84    134.25 o
  -3   1  14     3639.22     3685.36    413.71 o
  -1   1  14      938.74      955.02    153.33 o
   1   1  14     3760.68     3628.71    234.71 o
   3   1  14      308.51      451.85    155.42 o
   5   1  14      275.33      343.91    143.29 o
   7   1  14     1061.20     1014.17    193.51 o
   9   1  14      698.01      644.33    168.22 o
  11   1  14      298.28      280.10    155.10 o
  13   1  14     1452.79     1448.32    228.01 o
  15   1  14       17.78       67.04    157.27 o
  17   1  14      385.96      342.70    193.26 o
  19   1  14      981.76      361.50    530.81 o
 -40   2  14     1482.84      380.10    486.00 o
 -38   2  14      577.66      483.73    305.97 o
 -36   2  14      337.52      420.98    294.09 o
 -34   2  14       73.17      398.34    270.77 o
 -32   2  14      721.66      825.97    277.25 o
 -30   2  14      794.86      964.98    265.47 o
 -28   2  14      403.76      701.36    179.23 o
 -26   2  14      645.07      548.54    170.65 o
 -24   2  14     1054.41     1007.87    230.26 o
 -22   2  14       34.13      187.30    141.53 o
 -20   2  14      155.89      160.01    130.29 o
 -18   2  14     2974.98     3176.42    434.04 o
 -16   2  14     1575.14     1477.09    214.92 o
 -14   2  14      502.43      604.17    174.26 o
 -12   2  14     1035.17      953.01    170.20 o
 -10   2  14      162.02      109.09    110.84 o
  -8   2  14      147.00       74.95    107.21 o
  -6   2  14       10.69       16.12     96.64 o
  -4   2  14     1012.95      893.26    199.88 o
  -2   2  14      532.91      439.60    132.43 o
   0   2  14      972.00      877.87    180.27 o
   2   2  14       52.21        0.00    222.46 o
   4   2  14       27.59        0.00    171.25 o
   6   2  14      847.50     1062.29    197.90 o
   8   2  14      581.93      679.07    211.26 o
  10   2  14      268.38      146.55    153.82 o
  12   2  14      234.65      343.69    173.55 o
  14   2  14        5.71       31.72    159.00 o
  16   2  14      307.73      415.50    183.51 o
 -37   3  14     4522.42     4313.33    508.51 o
 -35   3  14      119.47        0.00    280.28 o
 -33   3  14     2109.60     1692.67    508.40 o
 -31   3  14       36.52      388.21    273.67 o
 -29   3  14     5099.94     5354.98    775.14 o
 -27   3  14      336.72      308.07    232.91 o
 -25   3  14     9199.89    10055.44    491.10 o
 -23   3  14      688.97      661.73    176.15 o
 -21   3  14     7532.15     7777.21    623.38 o
 -19   3  14      995.70      846.36    185.04 o
 -17   3  14     4614.60     4676.65    398.05 o
 -15   3  14     4507.15     4453.44    627.95 o
 -13   3  14     5270.58     5534.31    315.18 o
 -11   3  14      336.57      163.96    151.05 o
  -9   3  14     5161.16     5267.60    807.15 o
  -7   3  14       92.43      114.04    120.39 o
  -5   3  14      320.14      433.21    135.29 o
  -3   3  14      351.22      591.15    144.86 o
  -1   3  14    18437.12    19620.85    696.67 o
   1   3  14     8124.89     8030.60    563.35 o
   3   3  14     1603.89     1624.10    234.47 o
   5   3  14     6941.10     6694.80    391.38 o
   7   3  14      371.15      275.33    163.78 o
   9   3  14     1095.75     1299.72    262.47 o
  11   3  14     3450.36     3299.03    326.67 o
  13   3  14      984.06     1066.87    245.50 o
 -30   4  14     1578.66      929.90    322.94 o
 -28   4  14     2674.40     2071.37    365.45 o
 -26   4  14     2029.13     2341.60    372.79 o
 -24   4  14     2068.30     1216.19    300.54 o
 -22   4  14      102.06      182.27    235.94 o
 -20   4  14      216.61      442.95    166.48 o
 -18   4  14      317.33      135.91    241.77 o
 -16   4  14     1930.77     2224.74    249.60 o
 -14   4  14     1531.04     1608.44    225.36 o
 -12   4  14     1826.38     2171.88    277.79 o
 -10   4  14      110.70       43.57    156.21 o
  -8   4  14       60.47        0.00    149.82 o
  -6   4  14        7.81        0.00    164.45 o
  -4   4  14     2999.67     3647.05    483.30 o
  -2   4  14       92.61      123.61    137.62 o
   0   4  14     1587.65     1851.87    334.49 o
   2   4  14      252.91      433.93    376.10 o
   4   4  14        4.27       67.31    174.98 o
   6   4  14      114.16       82.66    171.43 o
 -41   1  15     3666.93     1978.91   1098.43 o
 -39   1  15     2156.29     1721.77    345.95 o
 -37   1  15      395.26      484.33    267.33 o
 -35   1  15      461.29      705.25    197.28 o
 -33   1  15      680.06      820.94    230.03 o
 -31   1  15     4050.47     4480.42    405.44 o
 -29   1  15     2520.82     3425.98    463.06 o
 -27   1  15     4433.18     4468.40    500.40 o
 -25   1  15     2212.07     2417.27    292.34 o
 -23   1  15      885.84     1131.98    198.85 o
 -21   1  15     1643.25     1765.75    231.97 o
 -19   1  15      762.75      747.46    179.83 o
 -17   1  15     9695.44    10523.69    361.96 o
 -15   1  15     1614.54     1965.30    174.64 o
 -13   1  15      464.18      582.36    122.45 o
 -11   1  15      123.61      201.45    109.67 o
  -9   1  15       76.42        1.69    101.13 o
  -7   1  15     3214.63     3408.17    222.24 o
  -5   1  15     5211.98     5546.38    267.60 o
  -3   1  15     1164.95     1196.60    164.71 o
  -1   1  15      454.23      348.44    126.44 o
   1   1  15      434.38      343.39    149.00 o
   3   1  15     2000.40     1916.11    243.67 o
   5   1  15       73.76      119.09    140.16 o
   7   1  15     4339.56     4713.05    410.24 o
   9   1  15      266.65      301.65    161.40 o
  11   1  15       15.91       89.02    164.47 o
  13   1  15      186.35      176.73    164.54 o
  15   1  15        9.41        0.00    158.99 o
 -38   2  15      714.32       59.30    416.64 o
 -36   2  15      258.11        0.00    275.31 o
 -34   2  15       26.63       93.76    263.76 o
 -32   2  15     3854.91     4201.66    563.35 o
 -30   2  15     6979.74     9011.48    735.13 o
 -28   2  15      840.15      878.20    199.96 o
 -26   2  15     2226.61     1915.43    371.50 o
 -24   2  15       40.60        0.00    146.07 o
 -22   2  15      828.45     1038.60    211.98 o
 -20   2  15     2890.57     3251.02    292.33 o
 -18   2  15     4367.33     5062.31    898.91 o
 -16   2  15     3461.16     3792.56    457.19 o
 -14   2  15     1540.97     1580.67    258.74 o
 -12   2  15        9.29       20.79    119.58 o
 -10   2  15      593.40      735.05    143.08 o
  -8   2  15     5630.86     5608.84    337.71 o
  -6   2  15     1877.68     2146.77    201.98 o
  -4   2  15     2399.70     2415.53    213.85 o
  -2   2  15     3524.36     3128.07    398.40 o
   0   2  15      393.84      292.98    132.44 o
   2   2  15     3114.35     2755.32    272.20 o
   4   2  15     4404.43     4692.14    344.72 o
   6   2  15      661.44      812.48    201.99 o
   8   2  15     2801.84     3379.73    324.44 o
  10   2  15      470.07      637.81    208.78 o
  12   2  15      106.37       88.75    186.73 o
 -33   3  15      538.00      321.35    719.66 o
 -31   3  15       20.03        0.00    352.09 o
 -29   3  15      148.92        0.00    270.58 o
 -27   3  15      975.02      744.57    300.37 o
 -25   3  15       44.18        0.00    178.86 o
 -23   3  15       27.33        0.00    140.39 o
 -21   3  15     1114.29     1278.34    363.67 o
 -19   3  15      276.28      264.98    164.07 o
 -17   3  15        6.61        0.00    154.39 o
 -15   3  15       94.12      218.63    173.57 o
 -13   3  15       18.71      285.00    168.02 o
 -11   3  15       44.76       11.32    158.09 o
  -9   3  15       45.78        4.47    214.46 o
  -7   3  15      517.86      470.67    144.53 o
  -5   3  15     1131.26     1250.63    183.20 o
  -3   3  15      702.91      763.78    166.02 o
  -1   3  15      687.26      257.94    148.66 o
   1   3  15      543.04      338.79    174.81 o
   3   3  15        9.93        0.00    151.51 o
   5   3  15       18.75        0.00    149.37 o
   7   3  15      234.64      472.16    186.22 o
 -26   4  15     1511.00      654.95    512.67 o
 -24   4  15      499.15      409.14    289.82 o
 -22   4  15      391.09      154.97    182.31 o
 -20   4  15       66.14      151.01    170.32 o
 -18   4  15     1131.55     1057.56    217.58 o
 -16   4  15     2002.14     2451.65    572.83 o
 -14   4  15      205.60      142.59    169.94 o
 -12   4  15      521.10      578.39    190.85 o
 -10   4  15      443.30      634.53    216.10 o
  -8   4  15      263.78      334.48    325.95 o
  -6   4  15     2161.52     1930.25    585.76 o
  -4   4  15      100.44        1.76    212.54 o
  -2   4  15     1703.43      974.20    408.17 o
   0   4  15      244.55      222.00    182.34 o
 -38   0  16     1315.22     1260.07    392.64 o
 -36   0  16     1646.48     2072.02    439.58 o
 -34   0  16     8245.61     8891.98    709.52 o
 -32   0  16     7290.65     9318.76    694.59 o
 -30   0  16     2701.80     2646.04    437.45 o
 -28   0  16      533.82      733.00    297.68 o
 -26   0  16     2447.26     2568.16    415.04 o
 -24   0  16       44.16      160.04    243.27 o
 -22   0  16    11068.61    13839.44    814.08 o
 -20   0  16      516.60      836.49    230.46 o
 -18   0  16     7015.54     7295.82    506.80 o
 -16   0  16       27.07       73.62    182.45 o
 -14   0  16     1967.41     1851.16    291.28 o
 -12   0  16     1232.32     1286.74    271.01 o
 -10   0  16     8719.90     9555.63    600.69 o
  -8   0  16      253.92      455.59    209.12 o
  -6   0  16     4293.20     4937.86    432.12 o
  -4   0  16      378.19      631.64    234.73 o
  -2   0  16     1696.41     1630.30    300.88 o
   0   0  16      222.38       52.28    186.72 o
   2   0  16     9452.34    10845.57    682.85 o
   4   0  16      959.50      744.73    258.20 o
   6   0  16    10095.97    12494.01    759.67 o
   8   0  16      462.85      678.58    266.74 o
  10   0  16      225.00      198.45    235.80 o
 -37   1  16      761.39      712.72    389.44 o
 -35   1  16      530.36      343.56    348.89 o
 -33   1  16      550.36      905.84    369.17 o
 -31   1  16     2430.07     2134.97    453.45 o
 -29   1  16      174.80       96.03    248.60 o
 -27   1  16     1057.06      947.45    316.88 o
 -25   1  16      205.02      219.79    274.21 o
 -23   1  16      664.93      958.25    244.87 o
 -21   1  16      974.26     1149.36    208.93 o
 -19   1  16     3556.70     3886.05    361.16 o
 -17   1  16      148.45      154.74    154.54 o
 -15   1  16      174.85      146.26    140.35 o
 -13   1  16      423.51      461.87    126.33 o
 -11   1  16       56.83        0.00    103.80 o
  -9   1  16      719.99      669.93    219.79 o
  -7   1  16     1735.38     2191.71    312.39 o
  -5   1  16        6.00        4.07    128.03 o
  -3   1  16      188.25      151.80    153.11 o
  -1   1  16      198.36      238.84    134.78 o
   1   1  16       29.44      114.17    173.91 o
   3   1  16      884.50      888.32    188.07 o
   5   1  16     2194.35     3370.25    360.63 o
   7   1  16        4.74        0.00    144.84 o
   9   1  16       41.86        0.00    151.44 o
  11   1  16      395.27       56.81    156.11 o
 -34   2  16      873.81      146.17    400.11 o
 -32   2  16      707.58      379.84    332.89 o
 -30   2  16     1222.20      949.59    388.37 o
 -28   2  16      159.96      223.85    208.59 o
 -26   2  16     1521.84     1869.86    257.12 o
 -24   2  16     3123.84     3566.97    546.28 o
 -22   2  16     1438.41     1259.73    340.89 o
 -20   2  16     2775.41     2520.36    274.12 o
 -18   2  16     2314.15     2075.73    258.04 o
 -16   2  16     1112.73     1256.16    303.01 o
 -14   2  16      580.58      754.57    203.30 o
 -12   2  16     1638.53     1746.02    508.94 o
 -10   2  16     1265.66     1113.22    168.84 o
  -8   2  16     1992.65     2115.52    248.66 o
  -6   2  16        5.10        0.00    115.81 o
  -4   2  16      390.03      360.90    140.06 o
  -2   2  16     3476.40     3804.91    308.28 o
   0   2  16      762.09      843.07    166.27 o
   2   2  16      783.83      782.24    175.57 o
   4   2  16     2030.61     2323.56    553.75 o
   6   2  16      586.50      368.08    249.67 o
   8   2  16      411.91      246.54    417.18 o
 -29   3  16     1122.06      425.44    494.53 o
 -27   3  16        5.32        0.00    169.28 o
 -25   3  16      531.91      591.77    217.31 o
 -23   3  16     2274.72     2460.22    336.09 o
 -21   3  16      492.56      831.74    242.20 o
 -19   3  16      919.61      993.65    377.70 o
 -17   3  16     2027.75     1942.20    269.94 o
 -15   3  16      185.15      592.15    207.44 o
 -13   3  16        6.12        0.00    163.33 o
 -11   3  16     2958.87     3905.12    342.68 o
  -9   3  16     1527.50     2086.75    287.53 o
  -7   3  16      114.89      448.30    195.35 o
  -5   3  16      445.00      691.39    182.32 o
  -3   3  16       63.82       97.46    146.24 o
  -1   3  16        6.18      207.86    156.72 o
   1   3  16     2007.77     1673.64    719.09 o
   3   3  16      264.59      426.65    431.58 o
 -14   4  16       10.50      113.52    209.66 o
 -33   1  17      978.13     1446.79    437.45 o
 -31   1  17      397.26      628.44    395.84 o
 -29   1  17      473.50      607.10    338.22 o
 -27   1  17      150.21      313.68    293.41 o
 -25   1  17     1265.84     1200.32    353.16 o
 -23   1  17     4075.27     5285.77    403.84 o
 -21   1  17      724.95      751.36    200.19 o
 -19   1  17       11.16        0.00    148.74 o
 -17   1  17      721.41      731.66    194.32 o
 -15   1  17      250.56      354.69    128.27 o
 -13   1  17     2308.59     2678.77    226.25 o
 -11   1  17      543.07      742.72    180.85 o
  -9   1  17      716.19      599.56    168.90 o
  -7   1  17      294.50      138.04    134.89 o
  -5   1  17        1.91        0.00    132.30 o
  -3   1  17     1075.25     1202.37    206.22 o
  -1   1  17     1105.08     1208.87    201.73 o
   1   1  17     3394.36     4268.50    329.96 o
   3   1  17      128.40      230.49    150.86 o
   5   1  17      463.01      346.28    176.46 o
 -30   2  17       14.19        0.00    330.76 o
 -28   2  17     1271.56     1917.31    452.39 o
 -26   2  17      686.31     1049.11    393.71 o
 -24   2  17     1946.61     2446.85    299.72 o
 -22   2  17     1517.50     1945.60    269.69 o
 -20   2  17     2459.64     2570.05    393.17 o
 -18   2  17        8.89       96.61    167.51 o
 -16   2  17     1917.20     2838.60    381.97 o
 -14   2  17     1478.04     1490.25    237.11 o
 -12   2  17     2023.60     2297.02    372.37 o
 -10   2  17      129.22       70.80    120.14 o
  -8   2  17     1104.23     1124.47    177.49 o
  -6   2  17      269.12      361.82    159.92 o
  -4   2  17       64.81      310.83    212.59 o
  -2   2  17      102.75       11.94    133.72 o
   0   2  17     2490.80     3633.53    393.71 o
   2   2  17     2260.41     2067.87   1396.11 o
 -23   3  17      494.18      249.76    314.22 o
 -21   3  17        0.52        0.00    183.32 o
 -19   3  17       99.24       39.69    395.84 o
 -17   3  17       17.29        0.00    218.19 o
 -15   3  17      369.02      541.88    241.13 o
 -13   3  17      184.10       39.82    179.60 o
 -11   3  17      399.78      264.61    194.06 o
  -9   3  17        3.56        0.00    177.21 o
  -7   3  17      397.02      478.21    205.96 o
 -18   0  18     1777.79     2110.43    335.02 o
 -16   0  18      707.91      894.11    262.47 o
 -14   0  18     2047.26     2240.60    340.36 o
 -12   0  18       39.44      158.98    203.79 o
 -10   0  18     1222.72     1620.70    324.35 o
  -8   0  18      379.31      198.45    208.06 o
  -6   0  18     2484.64     3801.55    434.25 o
  -4   0  18     2797.11     2871.17    397.97 o
  -2   0  18     1446.37     1882.10    346.76 o
   0   0  18       95.27       35.21    210.19 o
 -29   1  18     1391.32     1774.34    444.92 o
 -27   1  18      499.23      516.41    325.42 o
 -25   1  18       17.53      264.60    294.48 o
 -23   1  18      979.23     1571.62    405.44 o
 -21   1  18     1815.58     2254.72    347.83 o
 -19   1  18      114.85        0.00    205.92 o
 -17   1  18     1039.34     1166.18    285.94 o
 -15   1  18     1137.60     1132.04    281.68 o
 -13   1  18      267.34      308.62    153.03 o
 -11   1  18      440.82      663.38    176.10 o
  -9   1  18      513.97      919.92    185.89 o
  -7   1  18      270.63      307.43    161.72 o
  -5   1  18     1604.27     1755.46    239.14 o
  -3   1  18      575.34      995.93    202.44 o
 -24   2  18      297.14      155.56    255.54 o
 -22   2  18       65.55        6.75    182.96 o
 -20   2  18       95.56       71.82    251.80 o
 -18   2  18      258.22      273.32    271.54 o
 -16   2  18     1105.41     1653.41    353.16 o
 -14   2  18       51.42        0.00    163.72 o
 -12   2  18      490.20      934.05    303.55 o
 -10   2  18        1.49      117.42    193.12 o
  -8   2  18      268.58      404.70    151.64 o
 
